# Supplementary material for: Streptophyte phytochromes exhibit an N-terminus of cyanobacterial origin and a C-terminus of proteobacterial origin
Source: BMC Res Notes. 2015 Apr 13;8:144. doi: 10.1186/s13104-015-1082-3 (PMC4422448; doi:10.1186/s13104-015-1082-3)
Supplement: Additional file 1: — Phylogenetic PGP trees P1 to P17. Parameter settings are given in Additional file 4. [file 13104_2015_1082_MOESM1_ESM.xlsx]

## Sheet: HK
1	2	3	4	5	6	7	8	9	10	11	12	13	14	15	16	17	18	19	20	21	22	23	24	25	26	27	28	29	30	31	32	33	34	35	36	37	38	39	40
tree #	domains	alignment	phylogeny program	matrix, non default parameters	number of sequences	number of groups of HWE HK	bootstrapping	HWE HK at base of tree	PolSp at base of HWE	Rhodospirillum at base of tree	HWE HK sister of 8-10 rhizobia and 0-4 other proteobact.	number of cyanobacterial groups	number of single cyanobacteria	OscTr within cyanobacteria	streptophytes next to cyanobacteria	streptophytes next to fungi	streptophytes next to diatom and gamma proteobacteria	streptophytes next to HWE HK and rhizobial HK	streptophytes next to AltMa CyaS2 et al.	cryptogams within type A branch	cryptogams within type B branch	gymnosperms N in type B branch	gymnosperm N next to cryptpogams	gymnosperms P in type B branch	gymnosperm P next to cryptogams	fungi next to diatom	fungi sister of 7 rhizobia	fungi next to 14-30 (cyano) bacteria	fungi next to streptophytes	fungi sister of most bacteria	fungi sister of most bacteria and streptophytes	funig sister group of HWE-HK and rhizobia	Basidiomycetes in one of 5 fungal subgroups	Basidiomycetes sister of Ascomycetes	diatom at base of ca. 50% of species	diatom close to streptophytes	diatom close to fungi	diatom sister of 4 gamma proteobacteria	diatom sister of 30 bacterria and fungi
H1	HK	MAFFT	FITCH	JTT	409	2		x	x		x	3	3	x		x					x	x			x	x			x				x				x
H2	HK	MUSCLE	FITCH	JTT	409	2		x			x	3	3	x							x		x		x					x					x
H3	HK	MAFFT	NJ	JTT	409	2		x	x		x	4	4			x					x	x			x	x			x								x
H4	HK	MUSCLE	NJ	JTT	409	2		x	x		x	5	2							x			x	x						x			x
H5	HK	MAFFT	ProML	JTT	409	2		x	x			3	3						x		x	x			x		x						x					x
H6	HK	MUSCLE	ProML	JTT	409	2		x				3	4			x					x	x			x	x		x	x					x				x
H7	HK	MAFFT	PROTPARS	JTT	442	2		x	x			3	2	x			x				x	x			x						x			x		x
H8	HK	MUSCLE	PROTPARS	JTT	442	2		x	x			3	4	x			x				x		x		x						x			x			x
H9	HK	MAFFT	PhyML	WAG,I,G	442	2	x		x	x	x	4	3	x				x			x	x		x	x					x			x		x
H10	HK	MUSCLE	PhyML	WAG,I,G	442	2	x		x	x	x	4	3	x				x			x		x		x			x					x						x
H11	HK	MAFFT	PhyML	LG,G,F	442	2	x			x	x	3	3								x	x		x	x							x		x
H12	HK	MUSCLE	PhyML	L,G,F	442	2	x			x	x	3	3					x			x	x		x	x	x		x					x				x
H13	HK	MAFFT	MrBayes	WAG	152	1		x	x			3	2				x				x	x		x	x						x					x
