# Supplementary material for: Streptophyte phytochromes exhibit an N-terminus of cyanobacterial origin and a C-terminus of proteobacterial origin
Source: BMC Res Notes. 2015 Apr 13;8:144. doi: 10.1186/s13104-015-1082-3 (PMC4422448; doi:10.1186/s13104-015-1082-3)
Supplement: Additional file 3: — List of phytochrome sequences, abbreviations, access numbers, phylogenetic grouping. [file 13104_2015_1082_MOESM3_ESM.xlsx]

## Sheet: Tabelle1
Supplementary Table 1. List of phytochrome sequences, accession and GI numbers.
Abbrevation	Organism	Sequence length	Accession number	GI number	Taxonomy	PGP	HisKA	HisKA_2	His_KA_3	HWE_HK	HATPase_c
AciCa51Bph	Acidobacterium capsulatum ATCC 51196	750	YP_002754002	225872547	Bacteria; Acidobacteria; Acidobacteriales; Acidobacteriaceae; Acidobacterium	x	x				x
AciSpBph	Acidobacterium sp. MP5ACTX9	874	YP_004219004	322436792	Bacteria; Acidobacteria; Acidobacteriales; Acidobacteriaceae; Acidobacterium	x	x				x
TerSaBph	Terriglobus saanensis SP1PR4	858	YP_004184068	320108478	Bacteria; Acidobacteria; Acidobacteriales; Acidobacteriaceae; Terriglobus	x	x				x
ActMiBph	Actinosynnema mirum DSM 43827	783	YP_003100678	256377018	Bacteria; Actinobacteria; Actinobacteridae; Actinomycetales; Pseudonocardineae; Actinosynnemataceae; Actinosynnema	x	x				x
StrAlBph	Streptomyces albus J1074	752	ZP_06589559	291450169	Bacteria; Actinobacteria; Actinobacteridae; Actinomycetales; Streptomycineae; Streptomycetaceae; Streptomyces	x	x				x
StreSiBph	Streptomyces sp. SirexAA-E	776	YP_004803564	345000710	Bacteria; Actinobacteria; Actinobacteridae; Actinomycetales; Streptomycineae; Streptomycetaceae; Streptomyces	x	x				x
StrGrNBph	Streptomyces griseus subsp. griseus NBRC 13350	835	YP_001824718	182436999	Bacteria; Actinobacteria; Actinobacteridae; Actinomycetales; Streptomycineae; Streptomycetaceae; Streptomyces	x	x				x
StrGrXyBph	Streptomyces griseus XylebKG-1	811	EGE42792	326657946	Bacteria; Actinobacteria; Actinobacteridae; Actinomycetales; Streptomycineae; Streptomycetaceae; Streptomyces	x	x				x
StrVeBph	Streptomyces venezuelae ATCC 10712	787	CCA59777	328886538	Bacteria; Actinobacteria; Actinobacteridae; Actinomycetales; Streptomycineae; Streptomycetaceae; Streptomyces	x	x				x
CytHu33Bph	Cytophaga hutchinsonii ATCC 33406	752	YP_676783	110636576	Bacteria; Bacteroidetes; Cytophagia; Cytophagales; Cytophagaceae; Cytophaga	x					x
DyaFeBph	Dyadobacter fermentans DSM 18053	762	YP_003087563	255036942	Bacteria; Bacteroidetes; Cytophagia; Cytophagales; Cytophagaceae; Dyadobacter	x	x				x
SpiLi74Bph	Spirosoma linguale DSM 74	746	YP_003385246	284035316	Bacteria; Bacteroidetes; Cytophagia; Cytophagales; Cytophagaceae; Spirosoma	x	x				x
FlaBaBph	Flavobacteriaceae bacterium 3519-10	729	YP_003096598	255536227	Bacteria; Bacteroidetes; Flavobacteria; Flavobacteriales; Flavobacteriaceae	x	x				x
ChrGlBph	Chryseobacterium gleum ATCC 35910	732	ZP_07086486	300776628	Bacteria; Bacteroidetes; Flavobacteria; Flavobacteriales; Flavobacteriaceae; Chryseobacterium	x	x				x
DokDoBph	Dokdonia donghaensis MED134	735	ZP_01050418	323436098	Bacteria; Bacteroidetes; Flavobacteria; Flavobacteriales; Flavobacteriaceae; Dokdonia	x	x				x
FlaJoBph	Flavobacterium johnsoniae UW101	755	YP_001196150	146301559	Bacteria; Bacteroidetes; Flavobacteria; Flavobacteriales; Flavobacteriaceae; Flavobacterium	x					x
GraFoBph	Gramella forsetii KT0803	737	YP_861991	120436305	Bacteria; Bacteroidetes; Flavobacteria; Flavobacteriales; Flavobacteriaceae; Gramella	x	x				x
KroSpBph	Krokinobacter sp. 4H-3-7-5	735	YP_004429615	332291006	Bacteria; Bacteroidetes; Flavobacteria; Flavobacteriales; Flavobacteriaceae; Krokinobacter	x	x				x
LeeBlBph	Leeuwenhoekiella blandensis MED217	737	ZP_01061101	86142662	Bacteria; Bacteroidetes; Flavobacteria; Flavobacteriales; Flavobacteriaceae; Leeuwenhoekiella	x	x				x
PolSpBph	Polaribacter sp. MED152	862	ZP_01051640	254494809	Bacteria; Bacteroidetes; Flavobacteria; Flavobacteriales; Flavobacteriaceae; Polaribacter	x				x
ZunPrBph	Zunongwangia profunda SM-A87	741	YP_003584801	295134125	Bacteria; Bacteroidetes; Flavobacteria; Flavobacteriales; Flavobacteriaceae; Zunongwangia	x	x				x
KorAlOTBph	Kordia algicida OT-1	753	ZP_02163659	163756547	Bacteria; Bacteroidetes; Flavobacteriia; Flavobacteriales; Flavobacteriaceae; Kordia	x					x
PedSpBph	Pedobacter sp. BAL39	737	ZP_01884257	149278118	Bacteria; Bacteroidetes; Sphingobacteria; Sphingobacteriales; Sphingobacteriaceae; Pedobacter	x	x				x
Sph00BphV1	Sphingobacterium spiritivorum ATCC 33300	723	ZP_03966923	227536874	Bacteria; Bacteroidetes; Sphingobacteria; Sphingobacteriales; Sphingobacteriaceae; Sphingobacterium	x	x				x
Sph61BphV1	Sphingobacterium spiritivorum ATCC 33861	731	ZP_07080445	300770566	Bacteria; Bacteroidetes; Sphingobacteria; Sphingobacteriales; Sphingobacteriaceae; Sphingobacterium	x	x				x
ChiPi25Bph	Chitinophaga pinensis DSM 2588	743	YP_003123787	256423134	Bacteria; Bacteroidetes; Sphingobacteriia; Sphingobacteriales; Chitinophagaceae; Chitinophaga	x					x
Sph00BphV2	Sphingobacterium spiritivorum ATCC 33300	731	ZP_03969108	227539059	Bacteria; Bacteroidetes; Sphingobacteriia; Sphingobacteriales; Sphingobacteriaceae; Sphingobacterium	x	x				x
Sph61BphV2	Sphingobacterium spiritivorum ATCC 33861	722	ZP_07082752	300772883	Bacteria; Bacteroidetes; Sphingobacteriia; Sphingobacteriales; Sphingobacteriaceae; Sphingobacterium	x	x				x
OscTrBph	Oscillochloris trichoides DG-6	765	ZP_07685036	309790476	Bacteria; Chloroflexi; Chloroflexales; Oscillochloridaceae; Oscillochloris	x	x				x
AcaMaCph	Acaryochloris marina MBIC11017	847	YP_001520152	158338975	Bacteria; Cyanobacteria; Chroococcales; Acaryochloris	x				x
CyaS1CphA	Cyanothece sp. ATCC 51142	760	YP_001803399	172036898	Bacteria; Cyanobacteria; Chroococcales; Cyanothece	x	x				x
CyaS2Cph	Cyanothece sp. CCY0110	898	ZP_01726549	126655110	Bacteria; Cyanobacteria; Chroococcales; Cyanothece	x	x				x
CyaS3Cph	Cyanothece sp. PCC 7424	1013	YP_002379263	218440934	Bacteria; Cyanobacteria; Chroococcales; Cyanothece	x	x				x
CyaS4Cph	Cyanothece sp. PCC 7425	769	YP_002483525	220908214	Bacteria; Cyanobacteria; Chroococcales; Cyanothece	x	x				x
CyaS5Cph	Cyanothece sp. PCC 7822	999	YP_003887774	307152390	Bacteria; Cyanobacteria; Chroococcales; Cyanothece	x	x				x
CyaS6Cph	Cyanothece sp. PCC 8801	1002	YP_002371696	218246325	Bacteria; Cyanobacteria; Chroococcales; Cyanothece	x	x				x
CyaS7Cph	Cyanothece sp. PCC 8802	1002	YP_003137260	257059372	Bacteria; Cyanobacteria; Chroococcales; Cyanothece	x	x				x
MicAeFaCph	Microcystis aeruginosa FACHB-912	768	ADC32653	285013330	Bacteria; Cyanobacteria; Chroococcales; Microcystis	x	x				x
MicAeNiCph	Microcystis aeruginosa NIES-843	768	YP_001656241	166363968	Bacteria; Cyanobacteria; Chroococcales; Microcystis	x	x				x
MicAePcCph	Microcystis aeruginosa PCC 7806	766	CAO87752	159029674	Bacteria; Cyanobacteria; Chroococcales; Microcystis	x	x				x
MicAeUvCph	Microcystis aeruginosa UV027	766	ACE00425	189484504	Bacteria; Cyanobacteria; Chroococcales; Microcystis	x	x				x
SynSp73Cph	Synechococcus sp. PCC 7335	1070	ZP_05037278	254423560	Bacteria; Cyanobacteria; Chroococcales; Synechococcus	x	x				x
SynSp68Cph	Synechocystis sp. PCC 6803	748	NP_442237	16331509	Bacteria; Cyanobacteria; Chroococcales; Synechocystis	x	x				x
TolSpCphA	Tolypothrix sp. PCC 7601	767	AAL76159	18642520	Bacteria; Cyanobacteria; Nostocales; Microchaetaceae; Tolypothrix	x	x				x
TolSpCphB	Tolypothrix sp. PCC 7601 = UTEX LB 481	765	AAL76161	18642523	Bacteria; Cyanobacteria; Nostocales; Microchaetaceae; Tolypothrix	x	x				x
AnaVaCph	Anabaena variabilis ATCC 29413	751	YP_321522	75907226	Bacteria; Cyanobacteria; Nostocales; Nostocaceae; Anabaena	x	x				x
NodSpCph	Nodularia spumigena CCY9414	765	ZP_01630443	119511329	Bacteria; Cyanobacteria; Nostocales; Nostocaceae; Nodularia	x	x				x
NosPuCphA	Nostoc punctiforme PCC 73102	768	YP_001863766	186680570	Bacteria; Cyanobacteria; Nostocales; Nostocaceae; Nostoc	x	x				x
NosPuCphB	Nostoc punctiforme PCC 73102	775	YP_001864851	186681655	Bacteria; Cyanobacteria; Nostocales; Nostocaceae; Nostoc	x	x				x
NosSpCphA	Nostoc sp. PCC 7120	765	NP_487197	17230649	Bacteria; Cyanobacteria; Nostocales; Nostocaceae; Nostoc	x	x				x
NosSpCphB	Nostoc sp. PCC 7120	751	NP_486939	17230391	Bacteria; Cyanobacteria; Nostocales; Nostocaceae; Nostoc	x	x				x
NosAzCph	'Nostoc azollae' 0708	1002	YP_003723286	298493109	Bacteria; Cyanobacteria; Nostocales; Nostocaceae; Trichormus	x	x				x
ArtMaCph	Arthrospira maxima CS-328	1019	ZP_03273995	209525455	Bacteria; Cyanobacteria; Oscillatoriales; Arthrospira; Arthrospira maxima	x	x				x
LynMaCph	Lyngbya majuscula 3L	760	ZP_08425036	332704950	Bacteria; Cyanobacteria; Oscillatoriales; Lyngbya	x	x				x
LynSpCph	Lyngbya sp. PCC 8106	1016	ZP_01623038	119490633	Bacteria; Cyanobacteria; Oscillatoriales; Lyngbya	x	x				x
MicVaCph	Microcoleus vaginatus FGP-2	1148	ZP_08495246	334121172	Bacteria; Cyanobacteria; Oscillatoriales; Microcoleus	x	x				x
OscSpCph	Oscillatoria sp. PCC 6506	1017	ZP_07111517	300866840	Bacteria; Cyanobacteria; Oscillatoriales; Oscillatoria	x	x				x
FisSpCph	Fischerella sp. JSC-11	767	EHC19580	353550141	Bacteria; Cyanobacteria; Stigonematales; Fischerella	x	x				x
DeiDeBphV1	Deinococcus deserti VCD115	768	YP_002787702	226357962	Bacteria; Deinococcus-Thermus; Deinococci; Deinococcales; Deinococcaceae; Deinococcus	x	x				x
DeiDeBphV2	Deinococcus deserti VCD115	764	YP_002787881	226358142	Bacteria; Deinococcus-Thermus; Deinococci; Deinococcales; Deinococcaceae; Deinococcus	x					x
DeiMaBph	Deinococcus maricopensis DSM 21211	756	YP_004172441	320335730	Bacteria; Deinococcus-Thermus; Deinococci; Deinococcales; Deinococcaceae; Deinococcus	x					x
DeiRaBph	Deinococcus radiodurans R1	755	NP_285374	15807720	Bacteria; Deinococcus-Thermus; Deinococci; Deinococcales; Deinococcaceae; Deinococcus	x					x
BlaMaBph	Blastopirellula marina DSM 3645	754	ZP_01094090	87311981	Bacteria; Planctomycetes; Planctomycetacia; Planctomycetales; Planctomycetaceae; Blastopirellula	x					x
GemObBph	Gemmata obscuriglobus UQM 2246	745	ZP_02733285	168701008	Bacteria; Planctomycetes; Planctomycetacia; Planctomycetales; Planctomycetaceae; Gemmata	x	x				x
IsoPaBphV1	Isosphaera pallida ATCC 43644	1388	YP_004178290	320102699	Bacteria; Planctomycetes; Planctomycetacia; Planctomycetales; Planctomycetaceae; Isosphaera	x		x			x
IsoPaBphV2	Isosphaera pallida ATCC 43644	976	YP_004180051	320104460	Bacteria; Planctomycetes; Planctomycetacia; Planctomycetales; Planctomycetaceae; Isosphaera	x	x				x
PlaBrBph	Planctomyces brasiliensis DSM 5305	747	YP_004271200	325110132	Bacteria; Planctomycetes; Planctomycetacia; Planctomycetales; Planctomycetaceae; Planctomyces	x	x				x
BreSpBph	Brevundimonas sp. BAL3	723	ZP_05031514	254417790	Bacteria; Proteobacteria; Alphaproteobacteria; Caulobacterales; Caulobacteraceae; Brevundimonas	x		x			x
CauSeBph	Caulobacter segnis ATCC 21756	844	YP_003595099	295691406	Bacteria; Proteobacteria; Alphaproteobacteria; Caulobacterales; Caulobacteraceae; Caulobacter	x				x
PheZuBph	Phenylobacterium zucineum HLK1	746	YP_002131100	197105723	Bacteria; Proteobacteria; Alphaproteobacteria; Caulobacterales; Caulobacteraceae; Phenylobacterium	x	x				x
ParBeBph	Parvularcula bermudensis HTCC2503	867	YP_003855221	304321578	Bacteria; Proteobacteria; Alphaproteobacteria; Parvularculales; Parvularculaceae; Parvularcula	x				x
AurMaBph	Aurantimonas manganoxydans SI85-9A1	726	ZP_01227360	90419450	Bacteria; Proteobacteria; Alphaproteobacteria; Rhizobiales; Aurantimonadaceae; Aurantimonas	x		x
FulPeBph	Fulvimarina pelagi HTCC2506	888	ZP_01439288	114706386	Bacteria; Proteobacteria; Alphaproteobacteria; Rhizobiales; Aurantimonadaceae; Fulvimarina	x				x
MetSiBphV1	Methylocella silvestris BL2	709	YP_002363932	217979785	Bacteria; Proteobacteria; Alphaproteobacteria; Rhizobiales; Beijerinckiaceae; Methylocella	x		x			x
MetSiBphV2	Methylocella silvestris BL2	771	YP_002362322	217978175	Bacteria; Proteobacteria; Alphaproteobacteria; Rhizobiales; Beijerinckiaceae; Methylocella	x			x		x
BraJaUSBph	Bradyrhizobium japonicum USDA 6	848	BAL12566	354959887	Bacteria; Proteobacteria; Alphaproteobacteria; Rhizobiales; Bradyrhizobiaceae; Bradyrhizobium	x				x
BraSBBphV1	Bradyrhizobium sp. BTAi1	842	YP_001238408	148253823	Bacteria; Proteobacteria; Alphaproteobacteria; Rhizobiales; Bradyrhizobiaceae; Bradyrhizobium	x				x
BraSBBphV2	Bradyrhizobium sp. BTAi1	783	YP_001239104	148254519	Bacteria; Proteobacteria; Alphaproteobacteria; Rhizobiales; Bradyrhizobiaceae; Bradyrhizobium	x			x		x
BraSOBph	Bradyrhizobium sp. ORS 278	853	YP_001204102	146339054	Bacteria; Proteobacteria; Alphaproteobacteria; Rhizobiales; Bradyrhizobiaceae; Bradyrhizobium	x				x
RhoBiBphV1	Rhodopseudomonas palustris BisB5	772	YP_570910	91978251	Bacteria; Proteobacteria; Alphaproteobacteria; Rhizobiales; Bradyrhizobiaceae; Rhodopseudomonas	x			x		x
RhoBiBphV2	Rhodopseudomonas palustris BisB5	776	YP_569534	91976875	Bacteria; Proteobacteria; Alphaproteobacteria; Rhizobiales; Bradyrhizobiaceae; Rhodopseudomonas	x	x				x
RhoCGBphV1	Rhodopseudomonas palustris CGA009	845	NP_946341	39934065	Bacteria; Proteobacteria; Alphaproteobacteria; Rhizobiales; Bradyrhizobiaceae; Rhodopseudomonas	x				x
RhoCGBphV2	Rhodopseudomonas palustris CGA009	759	CAE25566	39652824	Bacteria; Proteobacteria; Alphaproteobacteria; Rhizobiales; Bradyrhizobiaceae; Rhodopseudomonas	x					x
RhoCGBphV3	Rhodopseudomonas palustris CGA009	758	NP_948355	39936079	Bacteria; Proteobacteria; Alphaproteobacteria; Rhizobiales; Bradyrhizobiaceae; Rhodopseudomonas	x	x				x
RhoCGBphV4	Rhodopseudomonas palustris CGA009	770	NP_946838	39934562	Bacteria; Proteobacteria; Alphaproteobacteria; Rhizobiales; Bradyrhizobiaceae; Rhodopseudomonas	x			x		x
RhoD1BphV1	Rhodopseudomonas palustris DX-1	845	YP_004107501	316932519	Bacteria; Proteobacteria; Alphaproteobacteria; Rhizobiales; Bradyrhizobiaceae; Rhodopseudomonas	x				x
RhoD1BphV2	Rhodopseudomonas palustris DX-1	771	YP_004110320	316935338	Bacteria; Proteobacteria; Alphaproteobacteria; Rhizobiales; Bradyrhizobiaceae; Rhodopseudomonas	x			x		x
RhoPaA5Bph	Rhodopseudomonas palustris BisA53	776	YP_779570	115522659	Bacteria; Proteobacteria; Alphaproteobacteria; Rhizobiales; Bradyrhizobiaceae; Rhodopseudomonas	x	x				x
RhopaB8Bph	Rhodopseudomonas palustris BisB18	779	YP_533633	90425263	Bacteria; Proteobacteria; Alphaproteobacteria; Rhizobiales; Bradyrhizobiaceae; Rhodopseudomonas	x	x				x
RhoPaBph2	Rhodopseudomonas palustris	775	Q6N5G2	81562306	Bacteria; Proteobacteria; Alphaproteobacteria; Rhizobiales; Bradyrhizobiaceae; Rhodopseudomonas	x	x				x
RhoPaBph4	Rhodopseudomonas palustris	768	ABI96248	115381198	Bacteria; Proteobacteria; Alphaproteobacteria; Rhizobiales; Bradyrhizobiaceae; Rhodopseudomonas	x			x		x
RhoPaHaBph	Rhodopseudomonas palustris HaA2	775	YP_488045	86751549	Bacteria; Proteobacteria; Alphaproteobacteria; Rhizobiales; Bradyrhizobiaceae; Rhodopseudomonas	x	x				x
RhoTIBphV1	Rhodopseudomonas palustris TIE-1	846	YP_001990197	192289592	Bacteria; Proteobacteria; Alphaproteobacteria; Rhizobiales; Bradyrhizobiaceae; Rhodopseudomonas	x				x
RhoTIBphV2	Rhodopseudomonas palustris TIE-1	758	YP_001992401	192291796	Bacteria; Proteobacteria; Alphaproteobacteria; Rhizobiales; Bradyrhizobiaceae; Rhodopseudomonas	x	x				x
OchAnBph	Ochrobactrum anthropi ATCC 49188	844	YP_001372987	153011774	Bacteria; Proteobacteria; Alphaproteobacteria; Rhizobiales; Brucellaceae; Ochrobactrum	x				x
HypDeBph	Hyphomicrobium denitrificans ATCC 51888	851	YP_003754909	300022298	Bacteria; Proteobacteria; Alphaproteobacteria; Rhizobiales; Hyphomicrobiaceae; Hyphomicrobium	x				x
RhoVaBph	Rhodomicrobium vannielii ATCC 17100	1054	YP_004012034	312114438	Bacteria; Proteobacteria; Alphaproteobacteria; Rhizobiales; Hyphomicrobiaceae; Rhodomicrobium	x			x		x
MetChBph	Methylobacterium chloromethanicum CM4	1096	YP_002423695	218532879	Bacteria; Proteobacteria; Alphaproteobacteria; Rhizobiales; Methylobacteriaceae; Methylobacterium	x		x			x
MetExAMBph	Methylobacterium extorquens AM1	1069	YP_002965872	240141392	Bacteria; Proteobacteria; Alphaproteobacteria; Rhizobiales; Methylobacteriaceae; Methylobacterium	x		x			x
MetExPABph	Methylobacterium extorquens PA1	895	YP_001641522	163853479	Bacteria; Proteobacteria; Alphaproteobacteria; Rhizobiales; Methylobacteriaceae; Methylobacterium	x		x			x
MetPoBphV1	Methylobacterium populi BJ001	751	YP_001923252	188579807	Bacteria; Proteobacteria; Alphaproteobacteria; Rhizobiales; Methylobacteriaceae; Methylobacterium	x	x				x
MetRaBphV1	Methylobacterium radiotolerans JCM 2831	751	YP_001756920	170750660	Bacteria; Proteobacteria; Alphaproteobacteria; Rhizobiales; Methylobacteriaceae; Methylobacterium	x	x				x
MetRaBphV2	Methylobacterium radiotolerans JCM 2831	849	YP_001766970	170745513	Bacteria; Proteobacteria; Alphaproteobacteria; Rhizobiales; Methylobacteriaceae; Methylobacterium	x				x
MetRaBphV3	Methylobacterium radiotolerans JCM 2831	871	YP_001756381	170750121	Bacteria; Proteobacteria; Alphaproteobacteria; Rhizobiales; Methylobacteriaceae; Methylobacterium	x		x			x
MetSpBphV1	Methylobacterium sp. 4-46	762	YP_001769101	170740446	Bacteria; Proteobacteria; Alphaproteobacteria; Rhizobiales; Methylobacteriaceae; Methylobacterium	x	x				x
MetSpBphV2	Methylobacterium sp. 4-46	864	YP_001770032	170741377	Bacteria; Proteobacteria; Alphaproteobacteria; Rhizobiales; Methylobacteriaceae; Methylobacterium	x		x			x
AgrSp13Bph	Agrobacterium sp. H13-3	850	YP_004279390	325293526	Bacteria; Proteobacteria; Alphaproteobacteria; Rhizobiales; Rhizobiaceae; Rhizobium/Agrobacterium group; Agrobacterium	x				x
AgrSpATBph	Agrobacterium sp. ATCC 31749	850	ZP_08526734	335033366	Bacteria; Proteobacteria; Alphaproteobacteria; Rhizobiales; Rhizobiaceae; Rhizobium/Agrobacterium group; Agrobacterium	x				x
AgrTuAgp1	Agrobacterium tumefaciens str. C58	736	NP_354963	159185005	Bacteria; Proteobacteria; Alphaproteobacteria; Rhizobiales; Rhizobiaceae; Rhizobium/Agrobacterium group; Agrobacterium	x	x				x
AgrTuAgp2	Agrobacterium tumefaciens str. C58	850	NP_355125	15889444	Bacteria; Proteobacteria; Alphaproteobacteria; Rhizobiales; Rhizobiaceae; Rhizobium/Agrobacterium group; Agrobacterium	x				x
AgrTuCCBph	Agrobacterium tumefaciens CCNWGS0286	850	EHH07527	355538280	Bacteria; Proteobacteria; Alphaproteobacteria; Rhizobiales; Rhizobiaceae; Rhizobium/Agrobacterium group; Agrobacterium	x				x
AgrTuFAgp1	Agrobacterium tumefaciens F2	758	EGP56260	338822291	Bacteria; Proteobacteria; Alphaproteobacteria; Rhizobiales; Rhizobiaceae; Rhizobium/Agrobacterium group; Agrobacterium	x	x				x
AgrTuFAgp2	Agrobacterium tumefaciens F2	850	EGP56450	338822482	Bacteria; Proteobacteria; Alphaproteobacteria; Rhizobiales; Rhizobiaceae; Rhizobium/Agrobacterium group; Agrobacterium	x				x
AgrViAvp1	Agrobacterium vitis S4	856	YP_002542597	222083194	Bacteria; Proteobacteria; Alphaproteobacteria; Rhizobiales; Rhizobiaceae; Rhizobium/Agrobacterium group; Agrobacterium	x				x
AgrViAvp2	Agrobacterium vitis S4	852	YP_002550519	222149562	Bacteria; Proteobacteria; Alphaproteobacteria; Rhizobiales; Rhizobiaceae; Rhizobium/Agrobacterium group; Agrobacterium	x				x
RhiEtCIBph	Rhizobium etli CIAT 652	854	YP_001979655	190893113	Bacteria; Proteobacteria; Alphaproteobacteria; Rhizobiales; Rhizobiaceae; Rhizobium/Agrobacterium group; Rhizobium	x				x
RhiEtCNBph	Rhizobium etli CNPAF512	854	EGE59511	327192561	Bacteria; Proteobacteria; Alphaproteobacteria; Rhizobiales; Rhizobiaceae; Rhizobium/Agrobacterium group; Rhizobium	x				x
RhiEtGRBph	Rhizobium etli GR56	638	ZP_03524673	218675004	Bacteria; Proteobacteria; Alphaproteobacteria; Rhizobiales; Rhizobiaceae; Rhizobium/Agrobacterium group; Rhizobium	x				x
RhiLe13Bph	Rhizobium leguminosarum bv. trifolii WSM1325	855	YP_002977075	241205979	Bacteria; Proteobacteria; Alphaproteobacteria; Rhizobiales; Rhizobiaceae; Rhizobium/Agrobacterium group; Rhizobium	x				x
RhiLe23Bph	Rhizobium leguminosarum bv. trifolii WSM2304	856	YP_002282527	209550610	Bacteria; Proteobacteria; Alphaproteobacteria; Rhizobiales; Rhizobiaceae; Rhizobium/Agrobacterium group; Rhizobium	x				x
RhiLe38Bph	Rhizobium leguminosarum bv. viciae 3841	855	YP_769292	116253454	Bacteria; Proteobacteria; Alphaproteobacteria; Rhizobiales; Rhizobiaceae; Rhizobium/Agrobacterium group; Rhizobium	x				x
RhiLeBph	Rhizobium leguminosarum	855	CAC95194	16304839	Bacteria; Proteobacteria; Alphaproteobacteria; Rhizobiales; Rhizobiaceae; Rhizobium/Agrobacterium group; Rhizobium	x				x
AzoCaBph	Azorhizobium caulinodans ORS 571	850	YP_001523831	158422539	Bacteria; Proteobacteria; Alphaproteobacteria; Rhizobiales; Xanthobacteraceae; Azorhizobium	x				x
XanAuBph	Xanthobacter autotrophicus Py2	721	YP_001417343	154246385	Bacteria; Proteobacteria; Alphaproteobacteria; Rhizobiales; Xanthobacteraceae; Xanthobacter	x		x
RhoBaBphV1	Rhodobacterales bacterium Y4I	741	ZP_05080896	254467486	Bacteria; Proteobacteria; Alphaproteobacteria; Rhodobacterales	x	x				x
RhoBaBphV2	Rhodobacterales bacterium Y4I	859	ZP_05081124	254467716	Bacteria; Proteobacteria; Alphaproteobacteria; Rhodobacterales	x				x
CitSpBph	Citreicella sp. SE45	864	ZP_05780934	260426955	Bacteria; Proteobacteria; Alphaproteobacteria; Rhodobacterales; Rhodobacteraceae; Citreicella	x				x
LabAgBph	Labrenzia aggregata IAM 12614	848	ZP_01545930	118588521	Bacteria; Proteobacteria; Alphaproteobacteria; Rhodobacterales; Rhodobacteraceae; Labrenzia	x				x
MaralBph	Maritimibacter alkaliphilus HTCC2654	857	ZP_01011420	84683517	Bacteria; Proteobacteria; Alphaproteobacteria; Rhodobacterales; Rhodobacteraceae; Maritimibacter	x				x
OceBaBph	Oceanicola batsensis HTCC2597	866	ZP_00998358	84500092	Bacteria; Proteobacteria; Alphaproteobacteria; Rhodobacterales; Rhodobacteraceae; Oceanicola	x				x
OceGrBph	Oceanicola granulosus HTCC2516	855	ZP_01157401	89070071	Bacteria; Proteobacteria; Alphaproteobacteria; Rhodobacterales; Rhodobacteraceae; Oceanicola	x				x
PhaGa2Bph	Phaeobacter gallaeciensis 2.10	858	ZP_02147899	163740505	Bacteria; Proteobacteria; Alphaproteobacteria; Rhodobacterales; Rhodobacteraceae; Phaeobacter	x				x
PhaGaBBph	Phaeobacter gallaeciensis BS107	858	ZP_02144498	163737080	Bacteria; Proteobacteria; Alphaproteobacteria; Rhodobacterales; Rhodobacteraceae; Phaeobacter	x				x
RueSpRBph	Ruegeria sp. R11	858	ZP_05088917	254475531	Bacteria; Proteobacteria; Alphaproteobacteria; Rhodobacterales; Rhodobacteraceae; Ruegeria	x				x
RueSpTBph	Ruegeria sp. TM1040	740	YP_611325	99078067	Bacteria; Proteobacteria; Alphaproteobacteria; Rhodobacterales; Rhodobacteraceae; Ruegeria	x					x
SagStBph	Sagittula stellata E-37	861	ZP_01748188	126732389	Bacteria; Proteobacteria; Alphaproteobacteria; Rhodobacterales; Rhodobacteraceae; Sagittula	x				x
AceTrBph	Acetobacter tropicalis NBRC 101654	858	ZP_08645301	339021191	Bacteria; Proteobacteria; Alphaproteobacteria; Rhodospirillales; Acetobacteraceae; Acetobacter	x				x
AceAcBph	Acetobacter aceti NBRC 14818	862	ZP_08696231	340776288	Bacteria; Proteobacteria; Alphaproteobacteria; Rhodospirillales; Acetobacteraceae; Acetobacter; Acetobacter subgen. Acetobacter	x				x
GluEuBph	Gluconacetobacter europaeus LMG 18494	831	ZP_08902825	349701196	Bacteria; Proteobacteria; Alphaproteobacteria; Rhodospirillales; Acetobacteraceae; Gluconacetobacter	x				x
GluSpBph	Gluconacetobacter sp. SXCC-1	831	ZP_08316534	330992586	Bacteria; Proteobacteria; Alphaproteobacteria; Rhodospirillales; Acetobacteraceae; Gluconacetobacter	x				x
GluXyBph	Gluconacetobacter xylinus NBRC 3288	831	YP_004867202	347759641	Bacteria; Proteobacteria; Alphaproteobacteria; Rhodospirillales; Acetobacteraceae; Gluconacetobacter	x				x
GluOxBph	Gluconobacter oxydans 621H	744	YP_192038	58040074	Bacteria; Proteobacteria; Alphaproteobacteria; Rhodospirillales; Acetobacteraceae; Gluconobacter	x		x			x
RosCeBph	Roseomonas cervicalis ATCC 49957	736	ZP_06895373	296532679	Bacteria; Proteobacteria; Alphaproteobacteria; Rhodospirillales; Acetobacteraceae; Roseomonas	x				x
AzoAmBph	Azospirillum amazonense Y2	746	ZP_08869341	347736790	Bacteria; Proteobacteria; Alphaproteobacteria; Rhodospirillales; Rhodospirillaceae; Azospirillum	x	x				x
AzoSpBphV1	Azospirillum sp. B510	751	YP_003450658	288960318	Bacteria; Proteobacteria; Alphaproteobacteria; Rhodospirillales; Rhodospirillaceae; Azospirillum	x	x				x
AzoSpBphV2	Azospirillum sp. B510	835	YP_003449137	288958796	Bacteria; Proteobacteria; Alphaproteobacteria; Rhodospirillales; Rhodospirillaceae; Azospirillum	x				x
MagGrBph	Magnetospirillum gryphiswaldense MSR-1	753	CAM76153	144899289	Bacteria; Proteobacteria; Alphaproteobacteria; Rhodospirillales; Rhodospirillaceae; Magnetospirillum	x	x				x
RhoCeBphV1	Rhodospirillum centenum SW	894	YP_002299958	209967043	Bacteria; Proteobacteria; Alphaproteobacteria; Rhodospirillales; Rhodospirillaceae; Rhodospirillum	x	x				x
RhoCeBphV2	Rhodospirillum centenum SW	883	YP_002299398	209966483	Bacteria; Proteobacteria; Alphaproteobacteria; Rhodospirillales; Rhodospirillaceae; Rhodospirillum	x	x				x
RhoRu11Bph	Rhodospirillum rubrum F11	838	AEO48764	346718749	Bacteria; Proteobacteria; Alphaproteobacteria; Rhodospirillales; Rhodospirillaceae; Rhodospirillum	x	x				x
RhoRuBph	Rhodospirillum rubrum ATCC 11170	865	YP_427322	83593570	Bacteria; Proteobacteria; Alphaproteobacteria; Rhodospirillales; Rhodospirillaceae; Rhodospirillum	x	x				x
ErySNABph	Erythrobacter sp. NAP1	857	ZP_01041311	85710246	Bacteria; Proteobacteria; Alphaproteobacteria; Sphingomonadales; Erythrobacteraceae; Erythrobacter	x				x
ErySpBphB5	Erythrobacter sp. SD-21	855	ZP_01864718	149186405	Bacteria; Proteobacteria; Alphaproteobacteria; Sphingomonadales; Erythrobacteraceae; Erythrobacter	x				x
CitBaBph	Citromicrobium bathyomarinum JL354	851	ZP_06860297	296282299	Bacteria; Proteobacteria; Alphaproteobacteria; Sphingomonadales; Sphingomonadaceae; Citromicrobium	x				x
CitSpJLBph	Citromicrobium sp. JLT1363	852	ZP_08701075	341614206	Bacteria; Proteobacteria; Alphaproteobacteria; Sphingomonadales; Sphingomonadaceae; Citromicrobium	x				x
NovSp1YBph	Novosphingobium sp. PP1Y	864	YP_004533685	334140483	Bacteria; Proteobacteria; Alphaproteobacteria; Sphingomonadales; Sphingomonadaceae; Novosphingobium	x				x
SphJaBph	Sphingobium japonicum UT26S	855	YP_003546697	294013237	Bacteria; Proteobacteria; Alphaproteobacteria; Sphingomonadales; Sphingomonadaceae; Sphingobium	x				x
SphSp17Bph	Sphingomonas sp. S17	718	ZP_08388890	332187150	Bacteria; Proteobacteria; Alphaproteobacteria; Sphingomonadales; Sphingomonadaceae; Sphingomonas	x		x			x
SphSp58Bph	Sphingomonas sp. SKA58	858	ZP_01302507	94495928	Bacteria; Proteobacteria; Alphaproteobacteria; Sphingomonadales; Sphingomonadaceae; Sphingomonas	x				x
AchPiBph	Achromobacter piechaudii ATCC 43553	730	ZP_06689358	293607014	Bacteria; Proteobacteria; Betaproteobacteria; Burkholderiales; Alcaligenaceae; Achromobacter	x	x				x
AchXyABph	Achromobacter xylosoxidans AXX-A	730	EGP47959	338783595	Bacteria; Proteobacteria; Betaproteobacteria; Burkholderiales; Alcaligenaceae; Achromobacter	x	x				x
AchXyCBph	Achromobacter xylosoxidans C54	730	EFV86270	317405992	Bacteria; Proteobacteria; Betaproteobacteria; Burkholderiales; Alcaligenaceae; Achromobacter	x	x				x
BurGl3Bph	Burkholderia gladioli BSR3	785	YP_004350398	330821536	Bacteria; Proteobacteria; Betaproteobacteria; Burkholderiales; Burkholderiaceae; Burkholderia	x	x				x
BurGlBph	Burkholderia glumae BGR1	796	YP_002909426	238025194	Bacteria; Proteobacteria; Betaproteobacteria; Burkholderiales; Burkholderiaceae; Burkholderia	x	x				x
BurJV3Bph	Burkholderia sp. JV3	745	YP_004792575	344207434	Bacteria; Proteobacteria; Betaproteobacteria; Burkholderiales; Burkholderiaceae; Burkholderia	x	x				x
BurPhBph	Burkholderia phytofirmans PsJN	791	YP_001894923	187923281	Bacteria; Proteobacteria; Betaproteobacteria; Burkholderiales; Burkholderiaceae; Burkholderia	x	x				x
BurSpCBph	Burkholderia sp. CCGE1003	786	YP_003909077	307725864	Bacteria; Proteobacteria; Betaproteobacteria; Burkholderiales; Burkholderiaceae; Burkholderia	x	x				x
CanBuBph	Candidatus Burkholderia kirkii UZHbot1	795	ZP_08913497	350543808	Bacteria; Proteobacteria; Betaproteobacteria; Burkholderiales; Burkholderiaceae; Burkholderia	x	x				x
RalPiDBph	Ralstonia pickettii 12D	763	YP_002982736	241664376	Bacteria; Proteobacteria; Betaproteobacteria; Burkholderiales; Burkholderiaceae; Ralstonia	x	x				x
RalPiJBph	Ralstonia pickettii 12J	762	YP_001900695	187930208	Bacteria; Proteobacteria; Betaproteobacteria; Burkholderiales; Burkholderiaceae; Ralstonia	x	x				x
RalSp47Bph	Ralstonia sp. 5_7_47FAA	762	ZP_07677674	309782954	Bacteria; Proteobacteria; Betaproteobacteria; Burkholderiales; Burkholderiaceae; Ralstonia	x	x				x
RalSp56Bph	Ralstonia sp. 5_2_56FAA	803	ZP_08895501	349616362	Bacteria; Proteobacteria; Betaproteobacteria; Burkholderiales; Burkholderiaceae; Ralstonia	x	x				x
AciAvBph	Acidovorax avenae subsp. avenae ATCC 19860	745	YP_004234797	326317125	Bacteria; Proteobacteria; Betaproteobacteria; Burkholderiales; Comamonadaceae; Acidovorax	x	x				x
RamTaBph	Ramlibacter tataouinensis TTB310	736	YP_004620017	337280545	Bacteria; Proteobacteria; Betaproteobacteria; Burkholderiales; Comamonadaceae; Ramlibacter	x	x				x
VarPaBph	Variovorax paradoxus EPS	754	YP_004155870	319794230	Bacteria; Proteobacteria; Betaproteobacteria; Burkholderiales; Comamonadaceae; Variovorax	x	x				x
OxaBaBph	Oxalobacteraceae bacterium IMCC9480	785	ZP_08275379	329910767	Bacteria; Proteobacteria; Betaproteobacteria; Burkholderiales; Oxalobacteraceae	x	x				x
HerSeBph	Herbaspirillum seropedicae SmR1	732	YP_003775899	300311807	Bacteria; Proteobacteria; Betaproteobacteria; Burkholderiales; Oxalobacteraceae; Herbaspirillum	x	x				x
MetGlBph	Methylovorus glucosetrophus SIP3-4	730	YP_003051361	253999298	Bacteria; Proteobacteria; Betaproteobacteria; Methylophilales; Methylophilaceae; Methylovorus	x	x				x
MetSpMPBph	Methylovorus sp. MP688	714	YP_004040047	313201389	Bacteria; Proteobacteria; Betaproteobacteria; Methylophilales; Methylophilaceae; Methylovorus	x	x				x
StiAuBph	Stigmatella aurantiaca DW4/3-1	747	ZP_01459223	115371910	Bacteria; Proteobacteria; Deltaproteobacteria; Myxococcales; Cystobacterineae; Cystobacteraceae; Stigmatella	x	x				x
MyxFuBph	Myxococcus fulvus HW-1	758	YP_004663745	338530411	Bacteria; Proteobacteria; Deltaproteobacteria; Myxococcales; Cystobacterineae; Myxococcaceae; Myxococcus	x	x				x
HalOcBph	Haliangium ochraceum DSM 14365	774	YP_003269107	262197898	Bacteria; Proteobacteria; Deltaproteobacteria; Myxococcales; Nannocystineae; Haliangiaceae; Haliangium	x	x				x
AltMaA2Bph	Alteromonas macleodii ATCC 27126	927	ZP_04717757	239997233	Bacteria; Proteobacteria; Gammaproteobacteria; Alteromonadales; Alteromonadaceae; Alteromonas	x	x				x
AltMaBphV1	Alteromonas macleodii str. 'Deep ecotype'	822	YP_002125407	196155918	Bacteria; Proteobacteria; Gammaproteobacteria; Alteromonadales; Alteromonadaceae; Alteromonas	x				x
AltMaBphV2	Alteromonas macleodii str. 'Deep ecotype'	884	YP_004427981	332142243	Bacteria; Proteobacteria; Gammaproteobacteria; Alteromonadales; Alteromonadaceae; Alteromonas	x	x				x
PseAtBph	Pseudoalteromonas atlantica T6c	799	YP_660007	109896752	Bacteria; Proteobacteria; Gammaproteobacteria; Alteromonadales; Pseudoalteromonadaceae; Pseudoalteromonas	x	x				x
AllViBph	Allochromatium vinosum DSM 180	1037	YP_003442691	288940451	Bacteria; Proteobacteria; Gammaproteobacteria; Chromatiales; Chromatiaceae; Allochromatium	x	x				x
ThiDrBph	Thiorhodococcus drewsii AZ1	1287	ZP_08824023	345872084	Bacteria; Proteobacteria; Gammaproteobacteria; Chromatiales; Chromatiaceae; Thiorhodococcus	x	x				x
Thi97BphV1	Thiorhodovibrio sp. 970	1081	ZP_08941628	350573365	Bacteria; Proteobacteria; Gammaproteobacteria; Chromatiales; Chromatiaceae; Thiorhodovibrio	x	x				x
Thi97BphV2	Thiorhodovibrio sp. 970	937	ZP_08942697	350574439	Bacteria; Proteobacteria; Gammaproteobacteria; Chromatiales; Chromatiaceae; Thiorhodovibrio	x	x				x
PseAe15Bph	Pseudomonas aeruginosa 152504	728	EGM19470	334840826	Bacteria; Proteobacteria; Gammaproteobacteria; Pseudomonadales; Pseudomonadaceae; Pseudomonas	x	x				x
PseAe18Bph	Pseudomonas aeruginosa M18	728	AEO73309	347303195	Bacteria; Proteobacteria; Gammaproteobacteria; Pseudomonadales; Pseudomonadaceae; Pseudomonas	x	x				x
PseAe21Bph	Pseudomonas aeruginosa 2192	728	ZP_04936124	254242802	Bacteria; Proteobacteria; Gammaproteobacteria; Pseudomonadales; Pseudomonadaceae; Pseudomonas	x	x				x
PseAeBph	Pseudomonas aeruginosa UCBPP-PA14	728	YP_789005	116052151	Bacteria; Proteobacteria; Gammaproteobacteria; Pseudomonadales; Pseudomonadaceae; Pseudomonas	x	x				x
PseAeC3Bph	Pseudomonas aeruginosa C3719	728	ZP_04930327	254237004	Bacteria; Proteobacteria; Gammaproteobacteria; Pseudomonadales; Pseudomonadaceae; Pseudomonas	x	x				x
PseAeLEBph	Pseudomonas aeruginosa LESB58	728	CAW25581	218769821	Bacteria; Proteobacteria; Gammaproteobacteria; Pseudomonadales; Pseudomonadaceae; Pseudomonas	x	x				x
PseAePABph	Pseudomonas aeruginosa PA7	728	YP_001346361	152984933	Bacteria; Proteobacteria; Gammaproteobacteria; Pseudomonadales; Pseudomonadaceae; Pseudomonas	x	x				x
PseBrBph	Pseudomonas brassicacearum subsp. brassicacearum NFM421	744	YP_004351477	330807015	Bacteria; Proteobacteria; Gammaproteobacteria; Pseudomonadales; Pseudomonadaceae; Pseudomonas	x	x				x
PseEnBph	Pseudomonas entomophila L48	746	YP_608942	104782444	Bacteria; Proteobacteria; Gammaproteobacteria; Pseudomonadales; Pseudomonadaceae; Pseudomonas	x	x				x
PseF1BphV1	Pseudomonas putida F1	847	YP_001267717	148547615	Bacteria; Proteobacteria; Gammaproteobacteria; Pseudomonadales; Pseudomonadaceae; Pseudomonas	x				x
PseF1BphV2	Pseudomonas putida F1	748	YP_001268649	148548547	Bacteria; Proteobacteria; Gammaproteobacteria; Pseudomonadales; Pseudomonadaceae; Pseudomonas	x	x				x
PseFlBph	Pseudomonas fluorescens Pf0-1	745	YP_347894	77458389	Bacteria; Proteobacteria; Gammaproteobacteria; Pseudomonadales; Pseudomonadaceae; Pseudomonas	x	x				x
PseFlPfBph	Pseudomonas fluorescens Pf-5	746	YP_262277	70732514	Bacteria; Proteobacteria; Gammaproteobacteria; Pseudomonadales; Pseudomonadaceae; Pseudomonas	x	x				x
PseFlSBBph	Pseudomonas fluorescens SBW25	747	CAY52146	229364372	Bacteria; Proteobacteria; Gammaproteobacteria; Pseudomonadales; Pseudomonadaceae; Pseudomonas	x	x				x
PseFlWHBph	Pseudomonas fluorescens WH6	747	ZP_07777430	312962944	Bacteria; Proteobacteria; Gammaproteobacteria; Pseudomonadales; Pseudomonadaceae; Pseudomonas	x	x				x
PseFuBph	Pseudomonas fulva 12-X	752	YP_004472599	333898726	Bacteria; Proteobacteria; Gammaproteobacteria; Pseudomonadales; Pseudomonadaceae; Pseudomonas	x	x				x
PseGBBphV1	Pseudomonas putida GB-1	847	YP_001668821	167033590	Bacteria; Proteobacteria; Gammaproteobacteria; Pseudomonadales; Pseudomonadaceae; Pseudomonas	x				x
PseGBBphV2	Pseudomonas putida GB-1	748	YP_001668195	167032964	Bacteria; Proteobacteria; Gammaproteobacteria; Pseudomonadales; Pseudomonadaceae; Pseudomonas	x	x				x
PseKTBphV1	Pseudomonas putida KT2440	847	NP_745504	26990079	Bacteria; Proteobacteria; Gammaproteobacteria; Pseudomonadales; Pseudomonadaceae; Pseudomonas	x				x
PseKTBphV2	Pseudomonas putida KT2440	755	NP_744505	26989080	Bacteria; Proteobacteria; Gammaproteobacteria; Pseudomonadales; Pseudomonadaceae; Pseudomonas	x	x				x
PseMeBph	Pseudomonas mendocina NK-01	749	YP_004378066	330501197	Bacteria; Proteobacteria; Gammaproteobacteria; Pseudomonadales; Pseudomonadaceae; Pseudomonas	x	x				x
PsePABphV2	Pseudomonas aeruginosa PAO1	728	NP_252806	15599312	Bacteria; Proteobacteria; Gammaproteobacteria; Pseudomonadales; Pseudomonadaceae; Pseudomonas	x	x				x
PsePu16Bph	Pseudomonas putida S16	749	YP_004701386	339486858	Bacteria; Proteobacteria; Gammaproteobacteria; Pseudomonadales; Pseudomonadaceae; Pseudomonas	x	x				x
PsePuBph	Pseudomonas putida	748	AAL50632	17980438	Bacteria; Proteobacteria; Gammaproteobacteria; Pseudomonadales; Pseudomonadaceae; Pseudomonas	x	x				x
PsePuV1Bph	Pseudomonas putida BIRD-1	748	ADR60928	313499562	Bacteria; Proteobacteria; Gammaproteobacteria; Pseudomonadales; Pseudomonadaceae; Pseudomonas	x	x				x
PsePuV2Bph	Pseudomonas putida BIRD-1	847	ADR60047	313498681	Bacteria; Proteobacteria; Gammaproteobacteria; Pseudomonadales; Pseudomonadaceae; Pseudomonas	x				x
PseSp51Bph	Pseudomonas sp. TJI-51	752	ZP_08142559	325276863	Bacteria; Proteobacteria; Gammaproteobacteria; Pseudomonadales; Pseudomonadaceae; Pseudomonas	x	x				x
PseStATBph	Pseudomonas stutzeri ATCC 17588 = LMG 11199	756	YP_004716537	339496244	Bacteria; Proteobacteria; Gammaproteobacteria; Pseudomonadales; Pseudomonadaceae; Pseudomonas	x	x				x
PseStBph	Pseudomonas stutzeri A1501	756	YP_001174646	146284493	Bacteria; Proteobacteria; Gammaproteobacteria; Pseudomonadales; Pseudomonadaceae; Pseudomonas	x	x				x
PseSyBphP	Pseudomonas syringae	744	Q8RPQ4	75402822	Bacteria; Proteobacteria; Gammaproteobacteria; Pseudomonadales; Pseudomonadaceae; Pseudomonas	x	x				x
PseSyDCBph	Pseudomonas syringae pv. tomato str. DC3000	993	NP_792460	28869841	Bacteria; Proteobacteria; Gammaproteobacteria; Pseudomonadales; Pseudomonadaceae; Pseudomonas	x	x			x	x
PseSyESBph	Pseudomonas syringae pv. maculicola str. ES4326	739	EGH57849	330957589	Bacteria; Proteobacteria; Gammaproteobacteria; Pseudomonadales; Pseudomonadaceae; Pseudomonas	x	x				x
PseSyT1Bph	Pseudomonas syringae pv. tomato T1	998	ZP_03398100	213969967	Bacteria; Proteobacteria; Gammaproteobacteria; Pseudomonadales; Pseudomonadaceae; Pseudomonas	x	x			x	x
PseSyTKBph	Pseudomonas syringae pv. tomato K40	1003	ZP_07252335	302060794	Bacteria; Proteobacteria; Gammaproteobacteria; Pseudomonadales; Pseudomonadaceae; Pseudomonas	x	x			x	x
PseW6BphV1	Pseudomonas putida W619	844	YP_001749437	170721749	Bacteria; Proteobacteria; Gammaproteobacteria; Pseudomonadales; Pseudomonadaceae; Pseudomonas	x				x
PseW6BphV2	Pseudomonas putida W619	756	YP_001748669	170720981	Bacteria; Proteobacteria; Gammaproteobacteria; Pseudomonadales; Pseudomonadaceae; Pseudomonas	x	x				x
PseSy11Bph	Pseudomonas syringae pv. morsprunorum str. M302280PT	740	EGH13316	330879167	Bacteria; Proteobacteria; Gammaproteobacteria; Pseudomonadales; Pseudomonadaceae; Pseudomonas; Pseudomonas amygdali	x	x				x
PseSy15Bph	Pseudomonas syringae pv. lachrymans str. M301315	998	EGH83327	330985224	Bacteria; Proteobacteria; Gammaproteobacteria; Pseudomonadales; Pseudomonadaceae; Pseudomonas; Pseudomonas amygdali	x	x			x	x
PseSyAeBph	Pseudomonas syringae pv. aesculi str. NCPPB3681	998	ZP_06457321	289624367	Bacteria; Proteobacteria; Gammaproteobacteria; Pseudomonadales; Pseudomonadaceae; Pseudomonas; Pseudomonas amygdali	x	x			x	x
PseSyATBph	Pseudomonas syringae pv. tabaci ATCC 11528	998	ZP_05641988	257487947	Bacteria; Proteobacteria; Gammaproteobacteria; Pseudomonadales; Pseudomonadaceae; Pseudomonas; Pseudomonas amygdali	x	x			x	x
PseSyPTBph	Pseudomonas syringae pv. lachrymans str. M302278PT	744	EGH97573	331017517	Bacteria; Proteobacteria; Gammaproteobacteria; Pseudomonadales; Pseudomonadaceae; Pseudomonas; Pseudomonas amygdali	x	x				x
PseSaBph	Pseudomonas savastanoi pv. savastanoi NCPPB 3335	1003	ZP_07005162	298487112	Bacteria; Proteobacteria; Gammaproteobacteria; Pseudomonadales; Pseudomonadaceae; Pseudomonas; Pseudomonas savastanoi	x	x			x	x
PseSy76Bph	Pseudomonas syringae pv. glycinea str. B076	973	EFW80602	320324525	Bacteria; Proteobacteria; Gammaproteobacteria; Pseudomonadales; Pseudomonadaceae; Pseudomonas; Pseudomonas savastanoi	x	x			x	x
PseSyBph	Pseudomonas syringae pv. phaseolicola	797	CAI36070	68637865	Bacteria; Proteobacteria; Gammaproteobacteria; Pseudomonadales; Pseudomonadaceae; Pseudomonas; Pseudomonas savastanoi	x	x				x
PseSyGlBph	Pseudomonas syringae pv. glycinea str. race 4	973	EFW84897	320328898	Bacteria; Proteobacteria; Gammaproteobacteria; Pseudomonadales; Pseudomonadaceae; Pseudomonas; Pseudomonas savastanoi	x	x			x	x
PseSy4BBph	Pseudomonas syringae pv. pisi str. 1704B	909	EGH46261	330944138	Bacteria; Proteobacteria; Gammaproteobacteria; Pseudomonadales; Pseudomonadaceae; Pseudomonas; Pseudomonas syringae	x	x			x	x
PseSy64Bph	Pseudomonas syringae pv. syringae 642	1003	ZP_07263013	302186340	Bacteria; Proteobacteria; Gammaproteobacteria; Pseudomonadales; Pseudomonadaceae; Pseudomonas; Pseudomonas syringae	x	x			x	x
PseSy8aBph	Pseudomonas syringae pv. syringae B728a	1003	YP_235462	66045621	Bacteria; Proteobacteria; Gammaproteobacteria; Pseudomonadales; Pseudomonadaceae; Pseudomonas; Pseudomonas syringae	x	x			x	x
PseSyAcBph	Pseudomonas syringae pv. aceris str. M302273PT	801	EGH73223	330973157	Bacteria; Proteobacteria; Gammaproteobacteria; Pseudomonadales; Pseudomonadaceae; Pseudomonas; Pseudomonas syringae	x	x				x
PseSyApBph	Pseudomonas syringae pv. aptata str. DSM 50252	1003	EGH78085	330979424	Bacteria; Proteobacteria; Gammaproteobacteria; Pseudomonadales; Pseudomonadaceae; Pseudomonas; Pseudomonas syringae	x	x			x	x
PseSyCiBph	Pseudomonas syringae Cit 7	745	EGH53944	330953684	Bacteria; Proteobacteria; Gammaproteobacteria; Pseudomonadales; Pseudomonadaceae; Pseudomonas; Pseudomonas syringae	x	x				x
PseSyFFBph	Pseudomonas syringae pv. syringae FF5	747	ZP_06495293	289674403	Bacteria; Proteobacteria; Gammaproteobacteria; Pseudomonadales; Pseudomonadaceae; Pseudomonas; Pseudomonas syringae	x	x				x
PseSyM3Bph	Pseudomonas syringae pv. japonica str. M301072PT	1003	EGH32465	330901046	Bacteria; Proteobacteria; Gammaproteobacteria; Pseudomonadales; Pseudomonadaceae; Pseudomonas; Pseudomonas syringae	x	x			x	x
PseSy91Bph	Pseudomonas syringae pv. actinidiae str. M302091	745	EGH66765	330966505	Bacteria; Proteobacteria; Gammaproteobacteria; Pseudomonadales; Pseudomonadaceae; Pseudomonas; Pseudomonas syringae; Pseudomonas syringae pv. actinidiae	x	x				x
SteMaBph	Stenotrophomonas maltophilia K279a	745	YP_001972171	190574326	Bacteria; Proteobacteria; Gammaproteobacteria; Xanthomonadales; Xanthomonadaceae; Stenotrophomonas; Stenotrophomonas maltophilia group	x	x				x
VerSpBph	Verrucomicrobium spinosum DSM 4136	759	ZP_02927971	171912501	Bacteria; Verrucomicrobia; Verrucomicrobiae; Verrucomicrobiales; Verrucomicrobiaceae; Verrucomicrobium	x	x				x
MycGrFph1p	Mycosphaerella graminicola IPO323	1522	EGP87710	339472615	Eukaryota; Fungi; Dikarya; Ascomycota; Pezizomycotina; Dothideomycetes; Dothideomycetidae; Capnodiales; Mycosphaerellaceae; Mycosphaerella	x	x				x
LepMaFph	Leptosphaeria maculans JN3	1566	CBX96302	312216351	Eukaryota; Fungi; Dikarya; Ascomycota; Pezizomycotina; Dothideomycetes; Pleosporomycetidae; Pleosporales; Pleosporineae; Leptosphaeriaceae; Leptosphaeria; Leptosphaeria maculans complex	x	x				x
PhaNoFphV1	Phaeosphaeria nodorum SN15	1455	XP_001802722	169618617	Eukaryota; Fungi; Dikarya; Ascomycota; Pezizomycotina; Dothideomycetes; Pleosporomycetidae; Pleosporales; Pleosporineae; Phaeosphaeriaceae; Phaeosphaeria	x	x				x
PhaNoFphV2	Phaeosphaeria nodorum SN15	638	XP_001806055	169625302	Eukaryota; Fungi; Dikarya; Ascomycota; Pezizomycotina; Dothideomycetes; Pleosporomycetidae; Pleosporales; Pleosporineae; Phaeosphaeriaceae; Phaeosphaeria	x	x
CocHeFph1p	Cochliobolus heterostrophus	1342	AAR29900	39656355	Eukaryota; Fungi; Dikarya; Ascomycota; Pezizomycotina; Dothideomycetes; Pleosporomycetidae; Pleosporales; Pleosporineae; Pleosporaceae; Cochliobolus	x	x				x
PyrTeFph	Pyrenophora teres f. teres 0-1	1518	XP_003306514	330945194	Eukaryota; Fungi; Dikarya; Ascomycota; Pezizomycotina; Dothideomycetes; Pleosporomycetidae; Pleosporales; Pleosporineae; Pleosporaceae; Pyrenophora	x	x				x
PyrTrFph	Pyrenophora tritici-repentis Pt-1C-BFP	1347	XP_001936957	189201241	Eukaryota; Fungi; Dikarya; Ascomycota; Pezizomycotina; Dothideomycetes; Pleosporomycetidae; Pleosporales; Pleosporineae; Pleosporaceae; Pyrenophora	x	x				x
AspNiA4Fph	Aspergillus nidulans FGSC A4	1280	XP_682277	67904042	Eukaryota; Fungi; Dikarya; Ascomycota; Pezizomycotina; Eurotiomycetes; Eurotiomycetidae; Eurotiales; Trichocomaceae; Emericella	x	x				x
AspClFph	Aspergillus clavatus NRRL 1	1382	XP_001274979	121714737	Eukaryota; Fungi; Dikarya; Ascomycota; Pezizomycotina; Eurotiomycetes; Eurotiomycetidae; Eurotiales; Trichocomaceae; mitosporic Trichocomaceae; Aspergillus	x	x				x
AspFlFph	Aspergillus flavus NRRL3357	1260	XP_002380144	238497818	Eukaryota; Fungi; Dikarya; Ascomycota; Pezizomycotina; Eurotiomycetes; Eurotiomycetidae; Eurotiales; Trichocomaceae; mitosporic Trichocomaceae; Aspergillus	x	x				x
AspNi10Fph	Aspergillus niger ATCC 1015	1315	EHA27764	350639410	Eukaryota; Fungi; Dikarya; Ascomycota; Pezizomycotina; Eurotiomycetes; Eurotiomycetidae; Eurotiales; Trichocomaceae; mitosporic Trichocomaceae; Aspergillus	x	x				x
AspNi51Fph	Aspergillus niger CBS 513.88	1281	XP_001400922	317035026	Eukaryota; Fungi; Dikarya; Ascomycota; Pezizomycotina; Eurotiomycetes; Eurotiomycetidae; Eurotiales; Trichocomaceae; mitosporic Trichocomaceae; Aspergillus	x	x				x
AspNiFph	Aspergillus niger	1258	CAK46534	134081600	Eukaryota; Fungi; Dikarya; Ascomycota; Pezizomycotina; Eurotiomycetes; Eurotiomycetidae; Eurotiales; Trichocomaceae; mitosporic Trichocomaceae; Aspergillus	x	x				x
AspOrFph	Aspergillus oryzae RIB40	1261	BAE56727	83766587	Eukaryota; Fungi; Dikarya; Ascomycota; Pezizomycotina; Eurotiomycetes; Eurotiomycetidae; Eurotiales; Trichocomaceae; mitosporic Trichocomaceae; Aspergillus	x	x				x
AspTeFph	Aspergillus terreus NIH2624	1239	XP_001216524	115401872	Eukaryota; Fungi; Dikarya; Ascomycota; Pezizomycotina; Eurotiomycetes; Eurotiomycetidae; Eurotiales; Trichocomaceae; mitosporic Trichocomaceae; Aspergillus	x	x				x
PenMaFph	Penicillium marneffei ATCC 18224	1419	XP_002144720	212529126	Eukaryota; Fungi; Dikarya; Ascomycota; Pezizomycotina; Eurotiomycetes; Eurotiomycetidae; Eurotiales; Trichocomaceae; mitosporic Trichocomaceae; Penicillium	x	x				x
PenChFph	Penicillium chrysogenum Wisconsin 54-1255	1447	XP_002556620	255930121	Eukaryota; Fungi; Dikarya; Ascomycota; Pezizomycotina; Eurotiomycetes; Eurotiomycetidae; Eurotiales; Trichocomaceae; mitosporic Trichocomaceae; Penicillium; Penicillium chrysogenum complex	x	x				x
AspFu11Fph	Aspergillus fumigatus A1163	1375	EDP47420	159122298	Eukaryota; Fungi; Dikarya; Ascomycota; Pezizomycotina; Eurotiomycetes; Eurotiomycetidae; Eurotiales; Trichocomaceae; Neosartorya	x	x				x
AspFu29Fph	Aspergillus fumigatus Af293	1375	XP_746476	70981895	Eukaryota; Fungi; Dikarya; Ascomycota; Pezizomycotina; Eurotiomycetes; Eurotiomycetidae; Eurotiales; Trichocomaceae; Neosartorya	x	x				x
NeoFiFph	Neosartorya fischeri NRRL 181	1374	XP_001262526	119487467	Eukaryota; Fungi; Dikarya; Ascomycota; Pezizomycotina; Eurotiomycetes; Eurotiomycetidae; Eurotiales; Trichocomaceae; Neosartorya	x	x				x
TalStFph	Talaromyces stipitatus ATCC 10500	1403	XP_002340762	242764391	Eukaryota; Fungi; Dikarya; Ascomycota; Pezizomycotina; Eurotiomycetes; Eurotiomycetidae; Eurotiales; Trichocomaceae; Talaromyces	x	x				x
BotFBFphV1	Botryotinia fuckeliana B05.10	998	XP_001560274	154321918	Eukaryota; Fungi; Dikarya; Ascomycota; Pezizomycotina; Leotiomycetes; Helotiales; Sclerotiniaceae; Botryotinia	x	x				x
BotFBFphV2	Botryotinia fuckeliana B05.10	1178	XP_001553559	154308446	Eukaryota; Fungi; Dikarya; Ascomycota; Pezizomycotina; Leotiomycetes; Helotiales; Sclerotiniaceae; Botryotinia	x	x				x
BotFuFph1	Botryotinia fuckeliana	1662	CCD52363	347837791	Eukaryota; Fungi; Dikarya; Ascomycota; Pezizomycotina; Leotiomycetes; Helotiales; Sclerotiniaceae; Botryotinia	x	x				x
BotFuFph2	Botryotinia fuckeliana	1221	CCD42273	347826576	Eukaryota; Fungi; Dikarya; Ascomycota; Pezizomycotina; Leotiomycetes; Helotiales; Sclerotiniaceae; Botryotinia	x	x				x
BotFuFph3	Botryotinia fuckeliana	1207	CCD49177	347833480	Eukaryota; Fungi; Dikarya; Ascomycota; Pezizomycotina; Leotiomycetes; Helotiales; Sclerotiniaceae; Botryotinia	x	x				x
SclScFphV1	Sclerotinia sclerotiorum 1980 UF-70	1155	XP_001586250	156036278	Eukaryota; Fungi; Dikarya; Ascomycota; Pezizomycotina; Leotiomycetes; Helotiales; Sclerotiniaceae; Sclerotinia	x	x				x
SclScFphV2	Sclerotinia sclerotiorum 1980 UF-70	1475	XP_001585628	156034418	Eukaryota; Fungi; Dikarya; Ascomycota; Pezizomycotina; Leotiomycetes; Helotiales; Sclerotiniaceae; Sclerotinia	x					x
SclScFphV3	Sclerotinia sclerotiorum 1980 UF-70	1226	XP_001596430	156061015	Eukaryota; Fungi; Dikarya; Ascomycota; Pezizomycotina; Leotiomycetes; Helotiales; Sclerotiniaceae; Sclerotinia	x	x				x
ArtOlATFph	Arthrobotrys oligospora ATCC 24927	1358	EGX43312	345560187	Eukaryota; Fungi; Dikarya; Ascomycota; Pezizomycotina; Orbiliomycetes; Orbiliales; Orbiliaceae; Orbilia	x	x				x
TubMeFph	Tuber melanosporum Mel28	724	XP_002839172	296419130	Eukaryota; Fungi; Dikarya; Ascomycota; Pezizomycotina; Pezizomycetes; Pezizales; Tuberaceae; Tuber	x	x
GloGrFph	Glomerella graminicola M1.001	1480	EFQ35467	310800574	Eukaryota; Fungi; Dikarya; Ascomycota; Pezizomycotina; Sordariomycetes; Hypocreomycetidae; Glomerellales; Glomerellaceae; Glomerella	x	x				x
VerDaFphB	Verticillium dahliae VdLs.17	1500	EGY16298	346972846	Eukaryota; Fungi; Dikarya; Ascomycota; Pezizomycotina; Sordariomycetes; Hypocreomycetidae; Glomerellales; Plectosphaerellaceae; mitosporic Plectosphaerellaceae; Verticillium	x	x				x
MetAcFph	Metarhizium acridum CQMa 102	1468	EFY89147	322697367	Eukaryota; Fungi; Dikarya; Ascomycota; Pezizomycotina; Sordariomycetes; Hypocreomycetidae; Hypocreales; Clavicipitaceae; mitosporic Clavicipitaceae; Metarhizium	x	x				x
MetAnFph	Metarhizium anisopliae ARSEF 23	1468	EFZ02716	322711142	Eukaryota; Fungi; Dikarya; Ascomycota; Pezizomycotina; Sordariomycetes; Hypocreomycetidae; Hypocreales; Clavicipitaceae; mitosporic Clavicipitaceae; Metarhizium	x	x				x
CorMiFph	Cordyceps militaris CM01	1563	EGX93089	346323491	Eukaryota; Fungi; Dikarya; Ascomycota; Pezizomycotina; Sordariomycetes; Hypocreomycetidae; Hypocreales; Cordycipitaceae; Cordyceps	x	x				x
TriReFph	Trichoderma reesei QM6a	1381	EGR49251	340519011	Eukaryota; Fungi; Dikarya; Ascomycota; Pezizomycotina; Sordariomycetes; Hypocreomycetidae; Hypocreales; Hypocreaceae; Hypocrea	x	x				x
FusOxFph	Fusarium oxysporum Fo5176	1533	EGU78477	342876926	Eukaryota; Fungi; Dikarya; Ascomycota; Pezizomycotina; Sordariomycetes; Hypocreomycetidae; Hypocreales; mitosporic Hypocreales; Fusarium; Fusarium oxysporum species complex	x	x				x
GibMoFph	Gibberella moniliformis	1469	AAR30124	39726363	Eukaryota; Fungi; Dikarya; Ascomycota; Pezizomycotina; Sordariomycetes; Hypocreomycetidae; Hypocreales; Nectriaceae; Gibberella	x	x				x
GibZeFph	Gibberella zeae PH-1	1525	XP_388784	46128461	Eukaryota; Fungi; Dikarya; Ascomycota; Pezizomycotina; Sordariomycetes; Hypocreomycetidae; Hypocreales; Nectriaceae; Gibberella	x	x				x
NecHaFph	Nectria haematococca mpVI 77-13-4	1481	XP_003052512	302917766	Eukaryota; Fungi; Dikarya; Ascomycota; Pezizomycotina; Sordariomycetes; Hypocreomycetidae; Hypocreales; Nectriaceae; Nectria; Nectria haematococca complex	x	x				x
MagOrFph	Magnaporthe oryzae 70-15	1523	XP_001412165	145612557	Eukaryota; Fungi; Dikarya; Ascomycota; Pezizomycotina; Sordariomycetes; Sordariomycetidae; Magnaporthales; Magnaporthaceae; Magnaporthe	x	x				x
PodAnFph	Podospora anserina S mat+	1486	XP_001905870	171681854	Eukaryota; Fungi; Dikarya; Ascomycota; Pezizomycotina; Sordariomycetes; Sordariomycetidae; Sordariales; Lasiosphaeriaceae; Podospora	x	x				x
NeuCrFph2	Neurospora crassa	1169	AAZ57421	71982749	Eukaryota; Fungi; Dikarya; Ascomycota; Pezizomycotina; Sordariomycetes; Sordariomycetidae; Sordariales; Sordariaceae; Neurospora	x	x				x
NeuCrFphV1	Neurospora crassa	1164	DAA02216	40317045	Eukaryota; Fungi; Dikarya; Ascomycota; Pezizomycotina; Sordariomycetes; Sordariomycetidae; Sordariales; Sordariaceae; Neurospora	x	x				x
NeuCrOFph	Neurospora crassa OR74A	1536	XP_960393	85097151	Eukaryota; Fungi; Dikarya; Ascomycota; Pezizomycotina; Sordariomycetes; Sordariomycetidae; Sordariales; Sordariaceae; Neurospora	x	x				x
NeuTeFph	Neurospora tetrasperma FGSC 2508	1480	EGO54151	336465986	Eukaryota; Fungi; Dikarya; Ascomycota; Pezizomycotina; Sordariomycetes; Sordariomycetidae; Sordariales; Sordariaceae; Neurospora	x	x				x
SorMaFph	Sordaria macrospora k-hell	1621	XP_003353153	336276800	Eukaryota; Fungi; Dikarya; Ascomycota; Pezizomycotina; Sordariomycetes; Sordariomycetidae; Sordariales; Sordariaceae; Sordaria	x	x				x
SchCoFph	Schizophyllum commune H4-8	1318	XP_003032257	302685153	Eukaryota; Fungi; Dikarya; Basidiomycota; Agaricomycotina; Agaricomycetes; Agaricomycetidae; Agaricales; Schizophyllaceae; Schizophyllum	x	x				x
SerLa3Fph	Serpula lacrymans var. lacrymans S7.3	1079	EGN98129	336369788	Eukaryota; Fungi; Dikarya; Basidiomycota; Agaricomycotina; Agaricomycetes; Agaricomycetidae; Boletales; Coniophorineae; Serpulaceae; Serpula	x	x				x
PirInFph	Piriformospora indica	1461	CCA70880	353238951	Eukaryota; Fungi; Dikarya; Basidiomycota; Agaricomycotina; Agaricomycetes; Sebacinales; Sebacinaceae; Piriformospora	x	x				x
CryGaFph	Cryptococcus gattii WM276	1858	XP_003196529	321263623	Eukaryota; Fungi; Dikarya; Basidiomycota; Agaricomycotina; Tremellomycetes; Tremellales; Tremellaceae; Filobasidiella; Filobasidiella/Cryptococcus neoformans species complex	x	x				x
CryNeFphV1	Cryptococcus neoformans var. neoformans	1905	BAF47078	125987878	Eukaryota; Fungi; Dikarya; Basidiomycota; Agaricomycotina; Tremellomycetes; Tremellales; Tremellaceae; Filobasidiella; Filobasidiella/Cryptococcus neoformans species complex	x	x				x
MelLaFph	Melampsora larici-populina 98AG31	1426	EGG00131	328850972	Eukaryota; Fungi; Dikarya; Basidiomycota; Pucciniomycotina; Pucciniomycetes; Pucciniales; Melampsoraceae; Melampsora	x	x				x
SpoReFph	Sporisorium reilianum SRZ2	1568	CBQ69596	343426064	Eukaryota; Fungi; Dikarya; Basidiomycota; Ustilaginomycotina; Ustilaginomycetes; Ustilaginales; Ustilaginaceae; Sporisorium	x	x				x
UstMaFph	Ustilago maydis 521	1572	XP_761879	71023299	Eukaryota; Fungi; Dikarya; Basidiomycota; Ustilaginomycotina; Ustilaginomycetes; Ustilaginales; Ustilaginaceae; Ustilago	x	x				x
ThaPsDph	Thalassiosira pseudonana CCMP1335	1074	XP_002290811	224002278	Eukaryota; stramenopiles; Bacillariophyta; Coscinodiscophyceae; Thalassiosirophycidae; Thalassiosirales; Thalassiosiraceae; Thalassiosira	x	x				x
CerPuPhy2	Ceratodon purpureus	1121	AAB67863	1314837	Eukaryota; Viridiplantae; Streptophyta; Embryophyta; Bryophyta; Bryophytina; Bryopsida; Dicranidae; Dicranales; Ditrichaceae; Ceratodon	x	x				x
CerPuPhy3	Ceratodon purpureus	1126	AAM94956	25986851	Eukaryota; Viridiplantae; Streptophyta; Embryophyta; Bryophyta; Bryophytina; Bryopsida; Dicranidae; Dicranales; Ditrichaceae; Ceratodon	x	x				x
CerPuPhy4	Ceratodon purpureus	1125	ABW91071	159147355	Eukaryota; Viridiplantae; Streptophyta; Embryophyta; Bryophyta; Bryophytina; Bryopsida; Dicranidae; Dicranales; Ditrichaceae; Ceratodon	x	x				x
PhyPaPhy1	Physcomitrella patens	1123	BAF51707	139001617	Eukaryota; Viridiplantae; Streptophyta; Embryophyta; Bryophyta; Bryophytina; Bryopsida; Funariidae; Funariales; Funariaceae; Physcomitrella	x	x				x
PhyPaPhy2	Physcomitrella patens	1130	BAF51708	139001623	Eukaryota; Viridiplantae; Streptophyta; Embryophyta; Bryophyta; Bryophytina; Bryopsida; Funariidae; Funariales; Funariaceae; Physcomitrella	x	x				x
PhyPaPhy3	Physcomitrella patens	1122	BAF51709	139001625	Eukaryota; Viridiplantae; Streptophyta; Embryophyta; Bryophyta; Bryophytina; Bryopsida; Funariidae; Funariales; Funariaceae; Physcomitrella	x	x				x
PhyPaPhy4	Physcomitrella patens	1126	BAF51710	139001628	Eukaryota; Viridiplantae; Streptophyta; Embryophyta; Bryophyta; Bryophytina; Bryopsida; Funariidae; Funariales; Funariaceae; Physcomitrella	x	x				x
PhyPaPhy5a	Physcomitrella patens subsp. patens	1123	XP_001761145	168017219	Eukaryota; Viridiplantae; Streptophyta; Embryophyta; Bryophyta; Bryophytina; Bryopsida; Funariidae; Funariales; Funariaceae; Physcomitrella	x	x				x
PhyPaPhy5b	Physcomitrella patens subsp. patens	1131	XP_001767224	168029421	Eukaryota; Viridiplantae; Streptophyta; Embryophyta; Bryophyta; Bryophytina; Bryopsida; Funariidae; Funariales; Funariaceae; Physcomitrella	x	x				x
PhyPaPhy5c	Physcomitrella patens subsp. patens	1124	XP_001754366	168003331	Eukaryota; Viridiplantae; Streptophyta; Embryophyta; Bryophyta; Bryophytina; Bryopsida; Funariidae; Funariales; Funariaceae; Physcomitrella	x	x				x
MarPaPhy	Marchantia paleacea subsp. diptera	1126	BAB39687	13429830	Eukaryota; Viridiplantae; Streptophyta; Embryophyta; Marchantiophyta; Marchantiopsida; Marchantiidae; Marchantiales; Marchantiaceae; Marchantia	x	x				x
SelMaPhy1	Selaginella martensii	1134	CAA43698	22603	Eukaryota; Viridiplantae; Streptophyta; Embryophyta; Tracheophyta; Lycopodiophyta; Isoetopsida; Selaginellales; Selaginellaceae; Selaginella	x	x				x
SelMoPhyB	Selaginella moellendorffii	1143	XP_002991119	302818893	Eukaryota; Viridiplantae; Streptophyta; Embryophyta; Tracheophyta; Lycopodiophyta; Isoetopsida; Selaginellales; Selaginellaceae; Selaginella	x	x				x
AdiCaPhy1	Adiantum capillus-veneris	1118	P42496	6226671	Eukaryota; Viridiplantae; Streptophyta; Embryophyta; Tracheophyta; Moniliformopses; Polypodiopsida; Polypodiales; Pteridaceae; Adiantum	x					x
AdiCaPhy2	Adiantum capillus-veneris	1140	O82148	75100521	Eukaryota; Viridiplantae; Streptophyta; Embryophyta; Tracheophyta; Moniliformopses; Polypodiopsida; Polypodiales; Pteridaceae; Adiantum	x	x				x
PicAbPhy	Picea abies	1136	AAB03339	1399958	Eukaryota; Viridiplantae; Streptophyta; Embryophyta; Tracheophyta; Spermatophyta; Coniferopsida; Coniferales; Pinaceae; Picea	x	x				x
PicSiPhy	Picea sitchensis	1132	ACN40636	224285845	Eukaryota; Viridiplantae; Streptophyta; Embryophyta; Tracheophyta; Spermatophyta; Coniferopsida; Coniferales; Pinaceae; Picea	x	x				x
PinSyPhy	Pinus sylvestris	1131	CAA65510	1237084	Eukaryota; Viridiplantae; Streptophyta; Embryophyta; Tracheophyta; Spermatophyta; Coniferopsida; Coniferales; Pinaceae; Pinus; Pinus	x	x				x
PetCrPhyA	Petroselinum crispum	1129	CAA53165	556667	Eukaryota; Viridiplantae; Streptophyta; Embryophyta; Tracheophyta; Spermatophyta; Magnoliophyta; eudicotyledons; core eudicotyledons; asterids; campanulids; Apiales; Apiaceae; Apioideae; apioid superclade; Apieae; Petroselinum	x					x
MonGlPhyA	Monotropastrum globosum	1130	AAR08427	38037242	Eukaryota; Viridiplantae; Streptophyta; Embryophyta; Tracheophyta; Spermatophyta; Magnoliophyta; eudicotyledons; core eudicotyledons; asterids; Ericales; Ericaceae; Pyroloideae; Monotropeae; Monotropastrum	x					x
OroMiPhyA	Orobanche minor	1123	Q6V7X2	75129489	Eukaryota; Viridiplantae; Streptophyta; Embryophyta; Tracheophyta; Spermatophyta; Magnoliophyta; eudicotyledons; core eudicotyledons; asterids; lamiids; Lamiales; Orobanchaceae; Orobancheae; Orobanche	x	x				x
CusPePhyA	Cuscuta pentagona	1119	AAR08425	38037178	Eukaryota; Viridiplantae; Streptophyta; Embryophyta; Tracheophyta; Spermatophyta; Magnoliophyta; eudicotyledons; core eudicotyledons; asterids; lamiids; Solanales; Convolvulaceae; Cuscuteae; Cuscuta	x	x				x
IpoNiPhyE	Ipomoea nil	1115	AAA84970	1145714	Eukaryota; Viridiplantae; Streptophyta; Embryophyta; Tracheophyta; Spermatophyta; Magnoliophyta; eudicotyledons; core eudicotyledons; asterids; lamiids; Solanales; Convolvulaceae; Ipomoeeae; Ipomoea	x	x				x
NicPlPhyB	Nicotiana plumbaginifolia	1135	CAA74992	2370331	Eukaryota; Viridiplantae; Streptophyta; Embryophyta; Tracheophyta; Spermatophyta; Magnoliophyta; eudicotyledons; core eudicotyledons; asterids; lamiids; Solanales; Solanaceae; Nicotianoideae; Nicotianeae; Nicotiana	x	x				x
NicTaPhyA1	Nicotiana tabacum	1124	CAA47284	297478	Eukaryota; Viridiplantae; Streptophyta; Embryophyta; Tracheophyta; Spermatophyta; Magnoliophyta; eudicotyledons; core eudicotyledons; asterids; lamiids; Solanales; Solanaceae; Nicotianoideae; Nicotianeae; Nicotiana	x	x				x
NicTaPhyB	Nicotiana tabacum	1132	AAA34092	295346	Eukaryota; Viridiplantae; Streptophyta; Embryophyta; Tracheophyta; Spermatophyta; Magnoliophyta; eudicotyledons; core eudicotyledons; asterids; lamiids; Solanales; Solanaceae; Nicotianoideae; Nicotianeae; Nicotiana	x	x				x
SolTuPhyA	Solanum tuberosum	1123	AAB21533	7550158	Eukaryota; Viridiplantae; Streptophyta; Embryophyta; Tracheophyta; Spermatophyta; Magnoliophyta; eudicotyledons; core eudicotyledons; asterids; lamiids; Solanales; Solanaceae; Solanoideae; Solaneae; Solanum	x	x				x
SolTuPhyB	Solanum tuberosum	1130	CAA74908	2326872	Eukaryota; Viridiplantae; Streptophyta; Embryophyta; Tracheophyta; Spermatophyta; Magnoliophyta; eudicotyledons; core eudicotyledons; asterids; lamiids; Solanales; Solanaceae; Solanoideae; Solaneae; Solanum	x	x				x
SolLyPhyA	Solanum lycopersicum	1123	CAA05089	3492801	Eukaryota; Viridiplantae; Streptophyta; Embryophyta; Tracheophyta; Spermatophyta; Magnoliophyta; eudicotyledons; core eudicotyledons; asterids; lamiids; Solanales; Solanaceae; Solanoideae; Solaneae; Solanum; Lycopersicon	x	x				x
SolLyPhyB1	Solanum lycopersicum	1131	CAA05293	4038600	Eukaryota; Viridiplantae; Streptophyta; Embryophyta; Tracheophyta; Spermatophyta; Magnoliophyta; eudicotyledons; core eudicotyledons; asterids; lamiids; Solanales; Solanaceae; Solanoideae; Solaneae; Solanum; Lycopersicon	x	x				x
SolLyPhyB2	Solanum lycopersicum	1121	AAD50631	5757903	Eukaryota; Viridiplantae; Streptophyta; Embryophyta; Tracheophyta; Spermatophyta; Magnoliophyta; eudicotyledons; core eudicotyledons; asterids; lamiids; Solanales; Solanaceae; Solanoideae; Solaneae; Solanum; Lycopersicon	x	x				x
SolLyPhyE	Solanum lycopersicum	1137	AAF25812	6708129	Eukaryota; Viridiplantae; Streptophyta; Embryophyta; Tracheophyta; Spermatophyta; Magnoliophyta; eudicotyledons; core eudicotyledons; asterids; lamiids; Solanales; Solanaceae; Solanoideae; Solaneae; Solanum; Lycopersicon	x	x				x
SolLyPhyF	Solanum lycopersicum	1118	AAC49301	6671484	Eukaryota; Viridiplantae; Streptophyta; Embryophyta; Tracheophyta; Spermatophyta; Magnoliophyta; eudicotyledons; core eudicotyledons; asterids; lamiids; Solanales; Solanaceae; Solanoideae; Solaneae; Solanum; Lycopersicon	x	x				x
SteLoPhyA1	Stellaria longipes	1122	AAQ11871	33333476	Eukaryota; Viridiplantae; Streptophyta; Embryophyta; Tracheophyta; Spermatophyta; Magnoliophyta; eudicotyledons; core eudicotyledons; Caryophyllales; Caryophyllaceae; Stellaria	x					x
SteLoPhyA2	Stellaria longipes	935	AAO86643	37779202	Eukaryota; Viridiplantae; Streptophyta; Embryophyta; Tracheophyta; Spermatophyta; Magnoliophyta; eudicotyledons; core eudicotyledons; Caryophyllales; Caryophyllaceae; Stellaria	x					x
SteLoPhyA3	Stellaria longipes	1123	AAO86644	37779204	Eukaryota; Viridiplantae; Streptophyta; Embryophyta; Tracheophyta; Spermatophyta; Magnoliophyta; eudicotyledons; core eudicotyledons; Caryophyllales; Caryophyllaceae; Stellaria	x	x				x
SteLoPhyA4	Stellaria longipes	1122	AAO86645	37779206	Eukaryota; Viridiplantae; Streptophyta; Embryophyta; Tracheophyta; Spermatophyta; Magnoliophyta; eudicotyledons; core eudicotyledons; Caryophyllales; Caryophyllaceae; Stellaria	x	x				x
SteLoPhyB	Stellaria longipes	1128	AAQ11872	33333478	Eukaryota; Viridiplantae; Streptophyta; Embryophyta; Tracheophyta; Spermatophyta; Magnoliophyta; eudicotyledons; core eudicotyledons; Caryophyllales; Caryophyllaceae; Stellaria	x	x				x
SteLoPhyC	Stellaria longipes	1114	AAQ11873	33333480	Eukaryota; Viridiplantae; Streptophyta; Embryophyta; Tracheophyta; Spermatophyta; Magnoliophyta; eudicotyledons; core eudicotyledons; Caryophyllales; Caryophyllaceae; Stellaria	x					x
CucPePhyA	Cucurbita pepo	1124	AAA33115	167501	Eukaryota; Viridiplantae; Streptophyta; Embryophyta; Tracheophyta; Spermatophyta; Magnoliophyta; eudicotyledons; core eudicotyledons; rosids; fabids; Cucurbitales; Cucurbitaceae; Cucurbiteae; Cucurbita	x					x
LatSaPhyA	Lathyrus sativus	1124	AAB47994	1848273	Eukaryota; Viridiplantae; Streptophyta; Embryophyta; Tracheophyta; Spermatophyta; Magnoliophyta; eudicotyledons; core eudicotyledons; rosids; fabids; Fabales; Fabaceae; Papilionoideae; Fabeae; Lathyrus	x	x				x
PisSaPhyA	Pisum sativum	1124	AAT97643	51173514	Eukaryota; Viridiplantae; Streptophyta; Embryophyta; Tracheophyta; Spermatophyta; Magnoliophyta; eudicotyledons; core eudicotyledons; rosids; fabids; Fabales; Fabaceae; Papilionoideae; Fabeae; Pisum	x	x				x
PisSaPhyB	Pisum sativum	1121	Q9SEW2	75337151	Eukaryota; Viridiplantae; Streptophyta; Embryophyta; Tracheophyta; Spermatophyta; Magnoliophyta; eudicotyledons; core eudicotyledons; rosids; fabids; Fabales; Fabaceae; Papilionoideae; Fabeae; Pisum	x	x				x
LotJaPhyB	Lotus japonicus	1143	BAF44083	121309520	Eukaryota; Viridiplantae; Streptophyta; Embryophyta; Tracheophyta; Spermatophyta; Magnoliophyta; eudicotyledons; core eudicotyledons; rosids; fabids; Fabales; Fabaceae; Papilionoideae; Loteae; Lotus	x	x				x
AmpEdPhyB	Amphicarpaea edgeworthii	1105	AEA41043	327242615	Eukaryota; Viridiplantae; Streptophyta; Embryophyta; Tracheophyta; Spermatophyta; Magnoliophyta; eudicotyledons; core eudicotyledons; rosids; fabids; Fabales; Fabaceae; Papilionoideae; Phaseoleae; Amphicarpaea	x	x				x
GlyMaPhyA	Glycine max	1131	AAA33957	515749	Eukaryota; Viridiplantae; Streptophyta; Embryophyta; Tracheophyta; Spermatophyta; Magnoliophyta; eudicotyledons; core eudicotyledons; rosids; fabids; Fabales; Fabaceae; Papilionoideae; Phaseoleae; Glycine	x	x				x
GlyMaPhyA1	Glycine max	1123	BAG72095	207367150	Eukaryota; Viridiplantae; Streptophyta; Embryophyta; Tracheophyta; Spermatophyta; Magnoliophyta; eudicotyledons; core eudicotyledons; rosids; fabids; Fabales; Fabaceae; Papilionoideae; Phaseoleae; Glycine	x	x				x
GlyMaPhyA2	Glycine max	1130	ACE79196	190586159	Eukaryota; Viridiplantae; Streptophyta; Embryophyta; Tracheophyta; Spermatophyta; Magnoliophyta; eudicotyledons; core eudicotyledons; rosids; fabids; Fabales; Fabaceae; Papilionoideae; Phaseoleae; Glycine	x	x				x
GlyMaPhyA3	Glycine max	1122	ACE79197	190586161	Eukaryota; Viridiplantae; Streptophyta; Embryophyta; Tracheophyta; Spermatophyta; Magnoliophyta; eudicotyledons; core eudicotyledons; rosids; fabids; Fabales; Fabaceae; Papilionoideae; Phaseoleae; Glycine	x	x				x
GlyMaPhyB	Glycine max	1156	AAA34000	516103	Eukaryota; Viridiplantae; Streptophyta; Embryophyta; Tracheophyta; Spermatophyta; Magnoliophyta; eudicotyledons; core eudicotyledons; rosids; fabids; Fabales; Fabaceae; Papilionoideae; Phaseoleae; Glycine	x	x				x
GlyMaPhyB1	Glycine max	1137	ACE79198	312231793	Eukaryota; Viridiplantae; Streptophyta; Embryophyta; Tracheophyta; Spermatophyta; Magnoliophyta; eudicotyledons; core eudicotyledons; rosids; fabids; Fabales; Fabaceae; Papilionoideae; Phaseoleae; Glycine	x	x				x
GlyMaPhyB2	Glycine max	1149	ACE79199	312231795	Eukaryota; Viridiplantae; Streptophyta; Embryophyta; Tracheophyta; Spermatophyta; Magnoliophyta; eudicotyledons; core eudicotyledons; rosids; fabids; Fabales; Fabaceae; Papilionoideae; Phaseoleae; Glycine	x	x				x
GlyMaPhyB3	Glycine max	1100	ACE79200	190586167	Eukaryota; Viridiplantae; Streptophyta; Embryophyta; Tracheophyta; Spermatophyta; Magnoliophyta; eudicotyledons; core eudicotyledons; rosids; fabids; Fabales; Fabaceae; Papilionoideae; Phaseoleae; Glycine	x	x				x
GlyMaPhyB4	Glycine max	867	ACE79201	190586169	Eukaryota; Viridiplantae; Streptophyta; Embryophyta; Tracheophyta; Spermatophyta; Magnoliophyta; eudicotyledons; core eudicotyledons; rosids; fabids; Fabales; Fabaceae; Papilionoideae; Phaseoleae; Glycine	x	x
GlyMaPhyE	Glycine max	1121	XP_003546574	356556523	Eukaryota; Viridiplantae; Streptophyta; Embryophyta; Tracheophyta; Spermatophyta; Magnoliophyta; eudicotyledons; core eudicotyledons; rosids; fabids; Fabales; Fabaceae; Papilionoideae; Phaseoleae; Glycine	x	x				x
MedSaPhyA	Medicago sativa	1001	ACU21560	255642605	Eukaryota; Viridiplantae; Streptophyta; Embryophyta; Tracheophyta; Spermatophyta; Magnoliophyta; eudicotyledons; core eudicotyledons; rosids; fabids; Fabales; Fabaceae; Papilionoideae; Trifolieae; Medicago	x	x				x
MedSaPhyB	Medicago sativa	1141	ACU21557	255642594	Eukaryota; Viridiplantae; Streptophyta; Embryophyta; Tracheophyta; Spermatophyta; Magnoliophyta; eudicotyledons; core eudicotyledons; rosids; fabids; Fabales; Fabaceae; Papilionoideae; Trifolieae; Medicago	x	x				x
MedTrPhyB1	Medicago truncatula	1198	AES64985	355483782	Eukaryota; Viridiplantae; Streptophyta; Embryophyta; Tracheophyta; Spermatophyta; Magnoliophyta; eudicotyledons; core eudicotyledons; rosids; fabids; Fabales; Fabaceae; Papilionoideae; Trifolieae; Medicago	x	x				x
MedTrPhyE	Medicago truncatula	1122	Q2HRN2	122238493	Eukaryota; Viridiplantae; Streptophyta; Embryophyta; Tracheophyta; Spermatophyta; Magnoliophyta; eudicotyledons; core eudicotyledons; rosids; fabids; Fabales; Fabaceae; Papilionoideae; Trifolieae; Medicago	x	x				x
RicCoPhyA	Ricinus communis	1124	EEF50048	223548557	Eukaryota; Viridiplantae; Streptophyta; Embryophyta; Tracheophyta; Spermatophyta; Magnoliophyta; eudicotyledons; core eudicotyledons; rosids; fabids; Malpighiales; Euphorbiaceae; Acalyphoideae; Acalypheae; Ricinus	x	x				x
RicCoPhyB	Ricinus communis	1141	XP_002519230	255556392	Eukaryota; Viridiplantae; Streptophyta; Embryophyta; Tracheophyta; Spermatophyta; Magnoliophyta; eudicotyledons; core eudicotyledons; rosids; fabids; Malpighiales; Euphorbiaceae; Acalyphoideae; Acalypheae; Ricinus	x	x				x
PopBaPhyB2	Populus balsamifera	1103	AEK06057	339778351	Eukaryota; Viridiplantae; Streptophyta; Embryophyta; Tracheophyta; Spermatophyta; Magnoliophyta; eudicotyledons; core eudicotyledons; rosids; fabids; Malpighiales; Salicaceae; Saliceae; Populus	x	x				x
PopTemPhyA	Populus tremuloides	1125	O49934	3914343	Eukaryota; Viridiplantae; Streptophyta; Embryophyta; Tracheophyta; Spermatophyta; Magnoliophyta; eudicotyledons; core eudicotyledons; rosids; fabids; Malpighiales; Salicaceae; Saliceae; Populus	x					x
PopTePhyA	Populus tremula	1109	AEK26583	340007753	Eukaryota; Viridiplantae; Streptophyta; Embryophyta; Tracheophyta; Spermatophyta; Magnoliophyta; eudicotyledons; core eudicotyledons; rosids; fabids; Malpighiales; Salicaceae; Saliceae; Populus	x					x
PopTePhyB1	Populus tremula	1128	AEK26584	340007755	Eukaryota; Viridiplantae; Streptophyta; Embryophyta; Tracheophyta; Spermatophyta; Magnoliophyta; eudicotyledons; core eudicotyledons; rosids; fabids; Malpighiales; Salicaceae; Saliceae; Populus	x	x				x
PopTePhyB2	Populus tremula	1146	CAJ21291	78643856	Eukaryota; Viridiplantae; Streptophyta; Embryophyta; Tracheophyta; Spermatophyta; Magnoliophyta; eudicotyledons; core eudicotyledons; rosids; fabids; Malpighiales; Salicaceae; Saliceae; Populus	x	x
PopTrPhyA	Populus trichocarpa	1126	XP_002318913	224122788	Eukaryota; Viridiplantae; Streptophyta; Embryophyta; Tracheophyta; Spermatophyta; Magnoliophyta; eudicotyledons; core eudicotyledons; rosids; fabids; Malpighiales; Salicaceae; Saliceae; Populus	x					x
PopTrPhyB1	Populus trichocarpa	1151	AAG25725	10954091	Eukaryota; Viridiplantae; Streptophyta; Embryophyta; Tracheophyta; Spermatophyta; Magnoliophyta; eudicotyledons; core eudicotyledons; rosids; fabids; Malpighiales; Salicaceae; Saliceae; Populus	x	x				x
PopTrPhyB2	Populus trichocarpa	1146	XP_002314949	224108734	Eukaryota; Viridiplantae; Streptophyta; Embryophyta; Tracheophyta; Spermatophyta; Magnoliophyta; eudicotyledons; core eudicotyledons; rosids; fabids; Malpighiales; Salicaceae; Saliceae; Populus	x	x
AraHaPhyD	Arabidopsis halleri	1165	AAW56606	57791676	Eukaryota; Viridiplantae; Streptophyta; Embryophyta; Tracheophyta; Spermatophyta; Magnoliophyta; eudicotyledons; core eudicotyledons; rosids; malvids; Brassicales; Brassicaceae; Camelineae; Arabidopsis	x	x				x
AraLyPhyA	Arabidopsis lyrata subsp. lyrata	1122	XP_002892510	297849258	Eukaryota; Viridiplantae; Streptophyta; Embryophyta; Tracheophyta; Spermatophyta; Magnoliophyta; eudicotyledons; core eudicotyledons; rosids; malvids; Brassicales; Brassicaceae; Camelineae; Arabidopsis	x	x				x
AraLyPhyB	Arabidopsis lyrata	1160	AAW56591	57791646	Eukaryota; Viridiplantae; Streptophyta; Embryophyta; Tracheophyta; Spermatophyta; Magnoliophyta; eudicotyledons; core eudicotyledons; rosids; malvids; Brassicales; Brassicaceae; Camelineae; Arabidopsis	x	x				x
AraLyPhyD	Arabidopsis lyrata subsp. lyrata	1165	XP_002868148	297800528	Eukaryota; Viridiplantae; Streptophyta; Embryophyta; Tracheophyta; Spermatophyta; Magnoliophyta; eudicotyledons; core eudicotyledons; rosids; malvids; Brassicales; Brassicaceae; Camelineae; Arabidopsis	x	x				x
AraLyPhyV1	Arabidopsis lyrata subsp. lyrata	1112	XP_002868441	297801114	Eukaryota; Viridiplantae; Streptophyta; Embryophyta; Tracheophyta; Spermatophyta; Magnoliophyta; eudicotyledons; core eudicotyledons; rosids; malvids; Brassicales; Brassicaceae; Camelineae; Arabidopsis	x					x
AraLyPhyV2	Arabidopsis lyrata subsp. lyrata	1116	XP_002868009	297800250	Eukaryota; Viridiplantae; Streptophyta; Embryophyta; Tracheophyta; Spermatophyta; Magnoliophyta; eudicotyledons; core eudicotyledons; rosids; malvids; Brassicales; Brassicaceae; Camelineae; Arabidopsis	x	x				x
AraThPhyA	Arabidopsis thaliana	1014	NP_001117256	186478305	Eukaryota; Viridiplantae; Streptophyta; Embryophyta; Tracheophyta; Spermatophyta; Magnoliophyta; eudicotyledons; core eudicotyledons; rosids; malvids; Brassicales; Brassicaceae; Camelineae; Arabidopsis	x	x				x
AraThPhyB	Arabidopsis thaliana	1172	NP_179469	15224231	Eukaryota; Viridiplantae; Streptophyta; Embryophyta; Tracheophyta; Spermatophyta; Magnoliophyta; eudicotyledons; core eudicotyledons; rosids; malvids; Brassicales; Brassicaceae; Camelineae; Arabidopsis	x	x				x
AraThPhyC	Arabidopsis thaliana	1111	P14714	130192	Eukaryota; Viridiplantae; Streptophyta; Embryophyta; Tracheophyta; Spermatophyta; Magnoliophyta; eudicotyledons; core eudicotyledons; rosids; malvids; Brassicales; Brassicaceae; Camelineae; Arabidopsis	x					x
AraThPhyD	Arabidopsis thaliana	1164	NP_193360	15234859	Eukaryota; Viridiplantae; Streptophyta; Embryophyta; Tracheophyta; Spermatophyta; Magnoliophyta; eudicotyledons; core eudicotyledons; rosids; malvids; Brassicales; Brassicaceae; Camelineae; Arabidopsis	x	x				x
AraThPhyE	Arabidopsis thaliana	1112	NP_193547	240255991	Eukaryota; Viridiplantae; Streptophyta; Embryophyta; Tracheophyta; Spermatophyta; Magnoliophyta; eudicotyledons; core eudicotyledons; rosids; malvids; Brassicales; Brassicaceae; Camelineae; Arabidopsis	x	x				x
ArmRuPhyA	Armoracia rusticana	1122	BAA99408	9049364	Eukaryota; Viridiplantae; Streptophyta; Embryophyta; Tracheophyta; Spermatophyta; Magnoliophyta; eudicotyledons; core eudicotyledons; rosids; malvids; Brassicales; Brassicaceae; Cardamineae; Armoracia	x	x				x
CarNiPhyA	Cardamine nipponica	1122	BAH79242	240119387	Eukaryota; Viridiplantae; Streptophyta; Embryophyta; Tracheophyta; Spermatophyta; Magnoliophyta; eudicotyledons; core eudicotyledons; rosids; malvids; Brassicales; Brassicaceae; Cardamineae; Cardamine	x	x				x
CarNiPhyB	Cardamine nipponica	1184	BAH79250	240119403	Eukaryota; Viridiplantae; Streptophyta; Embryophyta; Tracheophyta; Spermatophyta; Magnoliophyta; eudicotyledons; core eudicotyledons; rosids; malvids; Brassicales; Brassicaceae; Cardamineae; Cardamine	x	x				x
CarNiPhyC	Cardamine nipponica	1112	BAH79259	240119421	Eukaryota; Viridiplantae; Streptophyta; Embryophyta; Tracheophyta; Spermatophyta; Magnoliophyta; eudicotyledons; core eudicotyledons; rosids; malvids; Brassicales; Brassicaceae; Cardamineae; Cardamine	x					x
CarNiPhyE	Cardamine nipponica	1116	BAH47471	226234981	Eukaryota; Viridiplantae; Streptophyta; Embryophyta; Tracheophyta; Spermatophyta; Magnoliophyta; eudicotyledons; core eudicotyledons; rosids; malvids; Brassicales; Brassicaceae; Cardamineae; Cardamine	x	x				x
CarRePhyA	Cardamine resedifolia	1122	BAH79243	240119389	Eukaryota; Viridiplantae; Streptophyta; Embryophyta; Tracheophyta; Spermatophyta; Magnoliophyta; eudicotyledons; core eudicotyledons; rosids; malvids; Brassicales; Brassicaceae; Cardamineae; Cardamine	x	x				x
CarRePhyB	Cardamine resedifolia	1184	BAH79251	240119405	Eukaryota; Viridiplantae; Streptophyta; Embryophyta; Tracheophyta; Spermatophyta; Magnoliophyta; eudicotyledons; core eudicotyledons; rosids; malvids; Brassicales; Brassicaceae; Cardamineae; Cardamine	x	x				x
CarRePhyC	Cardamine resedifolia	1112	BAH79261	240119425	Eukaryota; Viridiplantae; Streptophyta; Embryophyta; Tracheophyta; Spermatophyta; Magnoliophyta; eudicotyledons; core eudicotyledons; rosids; malvids; Brassicales; Brassicaceae; Cardamineae; Cardamine	x					x
CarRePhyE	Cardamine resedifolia	1116	BAH47482	226235033	Eukaryota; Viridiplantae; Streptophyta; Embryophyta; Tracheophyta; Spermatophyta; Magnoliophyta; eudicotyledons; core eudicotyledons; rosids; malvids; Brassicales; Brassicaceae; Cardamineae; Cardamine	x	x				x
EutHaPhyB	Eutrema halophilum	1172	BAJ34089	312282447	Eukaryota; Viridiplantae; Streptophyta; Embryophyta; Tracheophyta; Spermatophyta; Magnoliophyta; eudicotyledons; core eudicotyledons; rosids; malvids; Brassicales; Brassicaceae; Eutremeae; Eutrema	x	x				x
CleHaPhyB	Cleome hassleriana	1045	AAW56607	57791679	Eukaryota; Viridiplantae; Streptophyta; Embryophyta; Tracheophyta; Spermatophyta; Magnoliophyta; eudicotyledons; core eudicotyledons; rosids; malvids; Brassicales; Cleomaceae; Cleome	x	x
VitRiPhyA	Vitis riparia	1124	ACC60969	183239022	Eukaryota; Viridiplantae; Streptophyta; Embryophyta; Tracheophyta; Spermatophyta; Magnoliophyta; eudicotyledons; core eudicotyledons; rosids; Vitales; Vitaceae; Vitis	x	x				x
VitRiPhyB	Vitis riparia	1129	ACC60970	189409278	Eukaryota; Viridiplantae; Streptophyta; Embryophyta; Tracheophyta; Spermatophyta; Magnoliophyta; eudicotyledons; core eudicotyledons; rosids; Vitales; Vitaceae; Vitis	x	x				x
VitRiPhyC	Vitis riparia	1123	ACC60971	183239026	Eukaryota; Viridiplantae; Streptophyta; Embryophyta; Tracheophyta; Spermatophyta; Magnoliophyta; eudicotyledons; core eudicotyledons; rosids; Vitales; Vitaceae; Vitis	x	x				x
VitRiPhyE	Vitis riparia	1124	ACC60972	183239028	Eukaryota; Viridiplantae; Streptophyta; Embryophyta; Tracheophyta; Spermatophyta; Magnoliophyta; eudicotyledons; core eudicotyledons; rosids; Vitales; Vitaceae; Vitis	x	x				x
VitViPhyB	Vitis vinifera	1129	ACC60966	189409279	Eukaryota; Viridiplantae; Streptophyta; Embryophyta; Tracheophyta; Spermatophyta; Magnoliophyta; eudicotyledons; core eudicotyledons; rosids; Vitales; Vitaceae; Vitis	x	x				x
VitViPhyC	Vitis vinifera	1118	ACC60967	183239018	Eukaryota; Viridiplantae; Streptophyta; Embryophyta; Tracheophyta; Spermatophyta; Magnoliophyta; eudicotyledons; core eudicotyledons; rosids; Vitales; Vitaceae; Vitis	x	x				x
VitViPhyE	Vitis vinifera	1124	ACC60968	183239020	Eukaryota; Viridiplantae; Streptophyta; Embryophyta; Tracheophyta; Spermatophyta; Magnoliophyta; eudicotyledons; core eudicotyledons; rosids; Vitales; Vitaceae; Vitis	x	x				x
VitViPhyV2	Vitis vinifera	1162	CAN62723	147775698	Eukaryota; Viridiplantae; Streptophyta; Embryophyta; Tracheophyta; Spermatophyta; Magnoliophyta; eudicotyledons; core eudicotyledons; rosids; Vitales; Vitaceae; Vitis	x	x				x
VitViPhyV3	Vitis vinifera	1129	XP_002278263	225431962	Eukaryota; Viridiplantae; Streptophyta; Embryophyta; Tracheophyta; Spermatophyta; Magnoliophyta; eudicotyledons; core eudicotyledons; rosids; Vitales; Vitaceae; Vitis	x	x				x
VitViPhyV4	Vitis vinifera	1118	XP_002268724	225447543	Eukaryota; Viridiplantae; Streptophyta; Embryophyta; Tracheophyta; Spermatophyta; Magnoliophyta; eudicotyledons; core eudicotyledons; rosids; Vitales; Vitaceae; Vitis	x	x				x
VitViPhyV5	Vitis vinifera	1124	XP_002278610	225450405	Eukaryota; Viridiplantae; Streptophyta; Embryophyta; Tracheophyta; Spermatophyta; Magnoliophyta; eudicotyledons; core eudicotyledons; rosids; Vitales; Vitaceae; Vitis	x	x				x
VitViPhyV6	Vitis vinifera	915	CBI28442	296085027	Eukaryota; Viridiplantae; Streptophyta; Embryophyta; Tracheophyta; Spermatophyta; Magnoliophyta; eudicotyledons; core eudicotyledons; rosids; Vitales; Vitaceae; Vitis	x	x				x
AquFoPhyA	Aquilegia formosa	1130	ACV87353	258677125	Eukaryota; Viridiplantae; Streptophyta; Embryophyta; Tracheophyta; Spermatophyta; Magnoliophyta; eudicotyledons; Ranunculales; Ranunculaceae; Aquilegia	x	x				x
AquFoPhyB	Aquilegia formosa	1132	ACV87354	258677127	Eukaryota; Viridiplantae; Streptophyta; Embryophyta; Tracheophyta; Spermatophyta; Magnoliophyta; eudicotyledons; Ranunculales; Ranunculaceae; Aquilegia	x	x				x
CyrSePhyA	Cyrtosia septentrionalis	1118	AAR02191	37723871	Eukaryota; Viridiplantae; Streptophyta; Embryophyta; Tracheophyta; Spermatophyta; Magnoliophyta; Liliopsida; Asparagales; Orchidaceae; Epidendroideae; Triphoreae; Cyrtosia	x	x				x
OrySaIPhyA	Oryza sativa Indica Group	1128	A2XLG5	158513187	Eukaryota; Viridiplantae; Streptophyta; Embryophyta; Tracheophyta; Spermatophyta; Magnoliophyta; Liliopsida; Poales; Poaceae; BEP clade; Ehrhartoideae; Oryzeae; Oryza	x	x				x
OrySaIPhyB	Oryza sativa Indica Group	1171	A2XFW2	158513196	Eukaryota; Viridiplantae; Streptophyta; Embryophyta; Tracheophyta; Spermatophyta; Magnoliophyta; Liliopsida; Poales; Poaceae; BEP clade; Ehrhartoideae; Oryzeae; Oryza	x	x				x
OrySaIPhyC	Oryza sativa Indica Group	1137	A2XM23	158513185	Eukaryota; Viridiplantae; Streptophyta; Embryophyta; Tracheophyta; Spermatophyta; Magnoliophyta; Liliopsida; Poales; Poaceae; BEP clade; Ehrhartoideae; Oryzeae; Oryza	x	x				x
OrySaJPhyB	Oryza sativa Japonica Group	1171	ABF95558	108707763	Eukaryota; Viridiplantae; Streptophyta; Embryophyta; Tracheophyta; Spermatophyta; Magnoliophyta; Liliopsida; Poales; Poaceae; BEP clade; Ehrhartoideae; Oryzeae; Oryza	x	x				x
OrySaJPhyC	Oryza sativa Japonica Group	1137	ABF98915	108711120	Eukaryota; Viridiplantae; Streptophyta; Embryophyta; Tracheophyta; Spermatophyta; Magnoliophyta; Liliopsida; Poales; Poaceae; BEP clade; Ehrhartoideae; Oryzeae; Oryza	x	x				x
AveSaPhyA3	Avena sativa	1129	CAA26999	16111	Eukaryota; Viridiplantae; Streptophyta; Embryophyta; Tracheophyta; Spermatophyta; Magnoliophyta; Liliopsida; Poales; Poaceae; BEP clade; Pooideae; Poeae; Aveninae; Avena	x	x				x
AveSaPhyA4	Avena sativa	1129	P06594	130182	Eukaryota; Viridiplantae; Streptophyta; Embryophyta; Tracheophyta; Spermatophyta; Magnoliophyta; Liliopsida; Poales; Poaceae; BEP clade; Pooideae; Poeae; Aveninae; Avena	x	x				x
HorVuPhyV1	Hordeum vulgare subsp. vulgare	1168	BAJ96486	326516988	Eukaryota; Viridiplantae; Streptophyta; Embryophyta; Tracheophyta; Spermatophyta; Magnoliophyta; Liliopsida; Poales; Poaceae; BEP clade; Pooideae; Triticeae; Hordeum	x	x				x
HorVuPhyV2	Hordeum vulgare subsp. vulgare	1147	BAJ98141	326491833	Eukaryota; Viridiplantae; Streptophyta; Embryophyta; Tracheophyta; Spermatophyta; Magnoliophyta; Liliopsida; Poales; Poaceae; BEP clade; Pooideae; Triticeae; Hordeum	x	x				x
HorVuPhyV3	Hordeum vulgare subsp. vulgare	1089	BAK01700	326489438	Eukaryota; Viridiplantae; Streptophyta; Embryophyta; Tracheophyta; Spermatophyta; Magnoliophyta; Liliopsida; Poales; Poaceae; BEP clade; Pooideae; Triticeae; Hordeum	x	x				x
HorVuVPhyA	Hordeum vulgare subsp. vulgare	1130	ABB13322	77963960	Eukaryota; Viridiplantae; Streptophyta; Embryophyta; Tracheophyta; Spermatophyta; Magnoliophyta; Liliopsida; Poales; Poaceae; BEP clade; Pooideae; Triticeae; Hordeum	x	x				x
HorVuVPhyC	Hordeum vulgare subsp. vulgare	1139	ABB13326	77963968	Eukaryota; Viridiplantae; Streptophyta; Embryophyta; Tracheophyta; Spermatophyta; Magnoliophyta; Liliopsida; Poales; Poaceae; BEP clade; Pooideae; Triticeae; Hordeum	x	x				x
TriAePhyA	Triticum aestivum	1130	CAC85512	57281883	Eukaryota; Viridiplantae; Streptophyta; Embryophyta; Tracheophyta; Spermatophyta; Magnoliophyta; Liliopsida; Poales; Poaceae; BEP clade; Pooideae; Triticeae; Triticum	x	x				x
TriAePhyB	Triticum aestivum	1166	AAX76779	62199070	Eukaryota; Viridiplantae; Streptophyta; Embryophyta; Tracheophyta; Spermatophyta; Magnoliophyta; Liliopsida; Poales; Poaceae; BEP clade; Pooideae; Triticeae; Triticum	x	x				x
TriAePhyC	Triticum aestivum	1139	CAC82798	119926110	Eukaryota; Viridiplantae; Streptophyta; Embryophyta; Tracheophyta; Spermatophyta; Magnoliophyta; Liliopsida; Poales; Poaceae; BEP clade; Pooideae; Triticeae; Triticum	x	x				x
TriSpPhyC	Triticum spelta	1139	AAU06209	51556877	Eukaryota; Viridiplantae; Streptophyta; Embryophyta; Tracheophyta; Spermatophyta; Magnoliophyta; Liliopsida; Poales; Poaceae; BEP clade; Pooideae; Triticeae; Triticum	x	x				x
SorBiPhyA	Sorghum bicolor	1131	AAR30883	39777227	Eukaryota; Viridiplantae; Streptophyta; Embryophyta; Tracheophyta; Spermatophyta; Magnoliophyta; Liliopsida; Poales; Poaceae; PACMAD clade; Panicoideae; Andropogoneae; Sorghum	x	x				x
SorBiPhyB	Sorghum bicolor	1178	AAB41398	7110162	Eukaryota; Viridiplantae; Streptophyta; Embryophyta; Tracheophyta; Spermatophyta; Magnoliophyta; Liliopsida; Poales; Poaceae; PACMAD clade; Panicoideae; Andropogoneae; Sorghum	x	x				x
SorBiPhyC	Sorghum bicolor	1135	AAB41399	1800219	Eukaryota; Viridiplantae; Streptophyta; Embryophyta; Tracheophyta; Spermatophyta; Magnoliophyta; Liliopsida; Poales; Poaceae; PACMAD clade; Panicoideae; Andropogoneae; Sorghum	x	x				x
SorBiPhyV1	Sorghum bicolor	1131	XP_002463975	242033161	Eukaryota; Viridiplantae; Streptophyta; Embryophyta; Tracheophyta; Spermatophyta; Magnoliophyta; Liliopsida; Poales; Poaceae; PACMAD clade; Panicoideae; Andropogoneae; Sorghum	x	x				x
SorBiPhyV2	Sorghum bicolor	1135	XP_002466441	242038093	Eukaryota; Viridiplantae; Streptophyta; Embryophyta; Tracheophyta; Spermatophyta; Magnoliophyta; Liliopsida; Poales; Poaceae; PACMAD clade; Panicoideae; Andropogoneae; Sorghum	x	x				x
SorBiPhyV3	Sorghum bicolor	1178	XP_002467973	242041157	Eukaryota; Viridiplantae; Streptophyta; Embryophyta; Tracheophyta; Spermatophyta; Magnoliophyta; Liliopsida; Poales; Poaceae; PACMAD clade; Panicoideae; Andropogoneae; Sorghum	x	x				x
SorPrPhyA	Sorghum propinquum	1131	AAR30899	39777259	Eukaryota; Viridiplantae; Streptophyta; Embryophyta; Tracheophyta; Spermatophyta; Magnoliophyta; Liliopsida; Poales; Poaceae; PACMAD clade; Panicoideae; Andropogoneae; Sorghum	x	x				x
SorPrPhyB	Sorghum propinquum	1177	AAR30916	39777293	Eukaryota; Viridiplantae; Streptophyta; Embryophyta; Tracheophyta; Spermatophyta; Magnoliophyta; Liliopsida; Poales; Poaceae; PACMAD clade; Panicoideae; Andropogoneae; Sorghum	x	x				x
SorPrPhyC	Sorghum propinquum	1135	Q6S4R3	75128246	Eukaryota; Viridiplantae; Streptophyta; Embryophyta; Tracheophyta; Spermatophyta; Magnoliophyta; Liliopsida; Poales; Poaceae; PACMAD clade; Panicoideae; Andropogoneae; Sorghum	x	x				x
ZeaMaPhyA1	Zea mays	1131	AAP06787	37926849	Eukaryota; Viridiplantae; Streptophyta; Embryophyta; Tracheophyta; Spermatophyta; Magnoliophyta; Liliopsida; Poales; Poaceae; PACMAD clade; Panicoideae; Andropogoneae; Zea	x	x				x
ZeaMaPhyA2	Zea mays	1131	ABO30572	129560387	Eukaryota; Viridiplantae; Streptophyta; Embryophyta; Tracheophyta; Spermatophyta; Magnoliophyta; Liliopsida; Poales; Poaceae; PACMAD clade; Panicoideae; Andropogoneae; Zea	x	x				x
ZeaMaPhyB1	Zea mays	1161	NP_001169810	293335473	Eukaryota; Viridiplantae; Streptophyta; Embryophyta; Tracheophyta; Spermatophyta; Magnoliophyta; Liliopsida; Poales; Poaceae; PACMAD clade; Panicoideae; Andropogoneae; Zea	x	x				x
ZeaMaPhyB2	Zea mays	1166	Q6XFQ2	75130208	Eukaryota; Viridiplantae; Streptophyta; Embryophyta; Tracheophyta; Spermatophyta; Magnoliophyta; Liliopsida; Poales; Poaceae; PACMAD clade; Panicoideae; Andropogoneae; Zea	x	x				x
ZeaMaPhyC1	Zea mays	1135	AAP06790	37926897	Eukaryota; Viridiplantae; Streptophyta; Embryophyta; Tracheophyta; Spermatophyta; Magnoliophyta; Liliopsida; Poales; Poaceae; PACMAD clade; Panicoideae; Andropogoneae; Zea	x	x				x
ZeaMaPhyC2	Zea mays	1135	NP_001131622	212722792	Eukaryota; Viridiplantae; Streptophyta; Embryophyta; Tracheophyta; Spermatophyta; Magnoliophyta; Liliopsida; Poales; Poaceae; PACMAD clade; Panicoideae; Andropogoneae; Zea	x	x				x
MesCaPhy	Mesotaenium caldariorum	1142	AAC49128	1125699	Eukaryota; Viridiplantae; Streptophyta; Zygnemophyceae; Zygnematales; Mesotaeniaceae; Mesotaenium	x	x				x
MouScPhy	Mougeotia scalaris	1124	P33529	2507185	Eukaryota; Viridiplantae; Streptophyta; Zygnemophyceae; Zygnematales; Zygnemataceae; Mougeotia	x	x				x
