# Supplementary material for: Streptophyte phytochromes exhibit an N-terminus of cyanobacterial origin and a C-terminus of proteobacterial origin
Source: BMC Res Notes. 2015 Apr 13;8:144. doi: 10.1186/s13104-015-1082-3 (PMC4422448; doi:10.1186/s13104-015-1082-3)
Supplement: Additional file 5: — Parameter settings and results of HK trees. The trees are shown in Additional file 2. Column 4 indicates the used replacement matrix (JTT, Jones Taylor Thornton [76], WAG, Wheelan and Goldman [77], LG, Le Gascuel [78]) and non-default parameter settings: “I”, estimated proportion of invariable sites, “G”, estimated gamma distribution parameter,“F”, empirical amino acid frequencies. [file 13104_2015_1082_MOESM5_ESM.xlsx]

## Sheet: pgp
1	2	2	3	4	5	6	7	8	9	10	11	12	13	14	15	16	17	18	19	20	21	22	23	24	25	26	27	28	29	30	31	32	33	34
	domain	alignment program	phylogeny program	replacment matrix; non default parameters	number of sequences	bootstrapping	Sphingobacteria at base	2 Flavocateria at base	number of groups of HWE HK	group of 3 HWE-HK at base	Major HWE HK group basal	Small group of HWE HK among basal 12	number of cyanobacterial groups	cyanobacteria next to group of Bacteroitedes	number of "single" cyanobacteria	OscTr within cyanobacteria	streptophytes next to cyanobacteria	streptophytes next to group of bacteroidetes	streptophytes more basal	cryptogams within A branch	cryptogams within B branch	cryptogams sister of spermatophytes	gymnosperms N with B branch	gymnosperms N with green algae mosses ferns	gymnosperm P within B branch	gymnosperms P with A branch	gymnosperms P with green algae, mosses, ferrns	fungi next to diatom	fungi close to AltMa and CyaS2	fungi at base of tree	Basidiomycetes as one of five fungal subgroups	diatom at base of tree	diatom next to fungi	diatom close to AcaMa AltMa PolSp
P1	PGP	MAFFT	FITCH	JTT	442			x	3	x			1	x	3		x				x		x			x					x	x		x
P2	PGP	MUSCLE	FITCH	JTT	442			x	3				1		3		x				x		x			x		x	x				x
P3	PGP	MAFFT	NJ	JTT	442			x	3	x			1		2		x				x		x				x		x		x	x		x
P4	PGP	MUSCLE	NJ	JTT	442			x	2				1		2		x			x			x			x			x	x	x	x
P5	PGP	MAFFT	NJ	JTT	442	x		x	3	x			1		2			x			x		x				x				x	x		x
P6	PGP	MUSCLE	NJ	JTT	442	x		x	2				1		2		x			x			x			x			x		x	x		x
P7	PGP	MAFFT	PROTPARS	JTT	442			x	3	x			1	x	2	x	x1			x				x		x		x			x		x
P8	PGP	MUSCLE	PROTPARS	JTT	442			x	2		x		1		2	x	x2			x				x		x			x		x	x		x
P9	PGP	MAFFT	PROTPARS	JTT	442	x		x	3	x			1		2	x			x	x				x		x		x	x		x		x
P10	PGP	MUSCLE	PROTPARS	JTT	442	x			3	x			1		2	x			x	x				x		x					x			x
P11	PGP	MAFFT	ProML	JTT	442			x	2		x		1		2			x				x	x				x		x		x
P12	PGP	MUSCLE	ProML	JTT	442			x	2				1	x	2	x			x		x		x		x		x			x	x			x
P13	PGP	MAFFT	PhyML	WAG,I,G	442	x	x		3				1		2	x		x			x		x			x				x	x
P14	PGP	MUSCLE	PhyML	WAG,I,G	442	x	x		3			x	1		2			x		x			x			x			x		x	x		x
P15	PGP	MAFFT	PhyML	L,G,I,F,G	442	x	x		3				1	x	2				x		x		x		x		x		x		x
P16	PGP	MUSCLE	PhyML	L,G,I,F,G	442	x	x		3				1	x	2				x	x			x			x			x		x
P17	PGP	MAFFT	MrBayes	WAG	152		x		2	x			1	x	2		x				x		x		x		x							x
1 15 other bacteria between cyanobacteria and streptophytes
2 two other bacteria between streptophyte and a group of cyanobacteria and 16 other bacteria
